# Supplementary material for: New hit compounds against Trypanosoma cruzi derived from mining yeast chemogenomic profiling data
Source: Antimicrob Agents Chemother. 2026 Jun 4;70(7):e00117-26. doi: 10.1128/aac.00117-26 (PMC13321824; doi:10.1128/aac.00117-26)
Supplement: Supplemental tables — Tables S1 to S4. [file aac.00117-26-s0002.xlsx]

## Sheet: COVER 
Supplementary Tables for
New hit compounds against Trypanosoma cruzi derived from mining yeast chemogenomic profiling data
Mercedes Didier Garnham, Lionel Urán Landaburu, Emir Salas Sarduy and Fernán Agüero
Corresponding authors: esalas@iib.unsam.edu.ar, fernan@iib.unsam.edu.ar
This Excel file includes:
Tables S1 to S3
Table S1	Prioritized gene-drug tuples (output of the bio and cheminformatics pipeline
Table S2	Sourced compounds assayed in this study
Table S3	Genes associated with CID8
Table S4	Comparison of known inhibitors of lysyl‑tRNA synthetase against CID 12

## Sheet: S1 - Prioritized compounds
Compounds			Data considered for prioritization
PubChem ID	Inchikey	SMILES	PAINS	PAINS Detail	Brenk	Brenk Detail	Lead likeness	Leadlike Detail	Synthetic accesibility	Price (U$d/mg)	Anti-trypanosomal activity record	Pubmed Assay ID	Saccharomyces cerevisiae Genes	Ortholog groups	Number of ortholog groups	Trypanosoma cruzi Genes	Status	Motive
1422863	LEIJUUNMDKBYLE-UHFFFAOYSA-N	C1=C(C2=NON=C2C(=C1SCC(=O)O)[N+](=O)[O-])Cl	FALSE	0	TRUE	2 alerts: nitro_group, oxygen-nitrogen_single_bond	TRUE	YES	2,69	50	FALSE	-	YOR257W	OG5_129380	1	TcCLB.506559.380	Discarded	Omitted due to undefined or low-specificity rationale
142579	NACMZLGGHMPMKQ-UHFFFAOYSA-N	C1=C(SC=C1C#N)[N+](=O)[O-]	FALSE	0	TRUE	2 alerts: nitro_group, oxygen-nitrogen_single_bond	FALSE	No; 1 violation: MW<250	2.53	30	FALSE	-	YML094W	OG5_127820	1	TcCLB.506859.90, TcCLB.511815.60	Discarded	Scaffold not active in Tryps
3566274	OOXHZCGBJSGVTN-UHFFFAOYSA-M	C1=C2C(=C(C(=C1Cl)Cl)Cl)N=C(O2)[O-]	FALSE	0	TRUE	1 alert: halogenated_ring_2	FALSE	No; 2 violations: MW<250, XLOGP3>3.5	2.43	-	FALSE	-	YBR002C	OG5_126777	1	TcCLB.508173.60	Discarded	Scaffold not active in Tryps
39851	OOXHZCGBJSGVTN-UHFFFAOYSA-N	C1=C2C(=C(C(=C1Cl)Cl)Cl)NC(=O)O2	FALSE	0	TRUE	1 alert: halogenated_ring_2	FALSE	1 alert: halogenated_ring_2	2.42	5	FALSE	-	YBR002C	OG5_126777	1	TcCLB.508173.60	Discarded	Omitted due to undefined or low-specificity rationale
2740814	PBBJKSIIODQGSY-UHFFFAOYSA-N	C1=CC(=C(C=C1C(F)(F)F)NN=C(C#N)C#N)OCC(F)(F)F	TRUE	1 alert: cyano_imine_B	TRUE	1 alert: imine_1	FALSE	No; 1 violation: XLOGP3>3.5	2.54	66	FALSE	-	YDL132W, YDR226W, YGR040W, YKL203C	OG5_126762, OG5_126781, OG5_127212, OG5_127557	4	TcCLB.503479.30, TcCLB.506195.80, TcCLB.506483.69, TcCLB.506855.180, TcCLB.507883.80, TcCLB.508231.30, TcCLB.510123.20, TcCLB.510689.40, TcCLB.511075.40, TcCLB.511299.70, TcCLB.511837.70	Discarded	Omitted due to undefined or low-specificity rationale
2739298	UQGDADWCJLDNJT-UHFFFAOYSA-N	C1=CC(=C(C=C1C=NNC(=S)N)Cl)F	FALSE	0	TRUE	2 alerts: imine_1, thiocarbonyl_group	FALSE	No; 1 violation: MW<250	2.26	66	FALSE	-	YML094W	OG5_127820	1	TcCLB.506859.90, TcCLB.511815.60	Discarded	Omitted due to undefined or low-specificity rationale
2800120	SNXRLTPQEPXSJN-UHFFFAOYSA-N	C1=CC(=C(C=C1Cl)SC2=NC=C(C=C2)N)Cl	FALSE	0	FALSE	0	FALSE	No; 1 violation: XLOGP3>3.5	2.44	43	FALSE	-	YML094W	OG5_127820	1	TcCLB.506859.90, TcCLB.511815.60	Discarded	Omitted due to undefined or low-specificity rationale
4581	QHGUCRYDKWKLMG-UHFFFAOYSA-N	C1=CC(=CC=C1C(CN)O)O	FALSE	0	FALSE	0	FALSE	No; 1 violation: MW<250	1.35	-	FALSE	-	YOL012C	OG5_127916	1	TcCLB.511323.40	Discarded	Omitted due to undefined or low-specificity rationale
2777721	NWPGZYRPTJGBPI-UHFFFAOYSA-N	C1=CC(=CC=C1C(F)(F)F)NC(=S)NN	FALSE	0	TRUE	2 alerts: hydrazine, thiocarbonyl_group	FALSE	No; 1 violation: MW<250	1.82	67	FALSE	-	YML094W	OG5_127820	1	TcCLB.506859.90, TcCLB.511815.60	Discarded	Omitted due to undefined or low-specificity rationale
92970	FNCOVSWSZZVFBQ-UHFFFAOYSA-N	C1=CC(=CC=C1C=C(C#N)C#N)O	TRUE	1 alert: ene_cyano_A	TRUE	1 alert: conjugated_nitrile_group	FALSE	No; 1 violation: MW<250	1.80	32	FALSE	-	YOR207C	OG5_126694	1	TcCLB.505997.210, TcCLB.511417.40	Discarded	Omitted due to undefined or low-specificity rationale
15907	GEGSSUSEWOHAFE-UHFFFAOYSA-N	C1=CC(=CC=C1OCCO)Cl	FALSE	0	FALSE	0	FALSE	No; 1 violation: MW<250	1.44	3	FALSE	-	YFR051C	OG5_127690	1	TcCLB.503581.39, TcCLB.506573.91, TcCLB.511217.140	Discarded	Omitted due to undefined or low-specificity rationale
938	PVNIIMVLHYAWGP-UHFFFAOYSA-N	C1=CC(=CN=C1)C(=O)O	FALSE	0	FALSE	0	FALSE	No; 1 violation: MW<250	1.00	40	TRUE	1885	YBL087C, YBR191W, YIL018W, YLR118C, YMR142C, YMR309C, YNL178W, YNL223W, YPL131W, YPL178W	OG5_126641, OG5_126678, OG5_126766, OG5_126820, OG5_127090, OG5_127111, OG5_127128, OG5_127329, OG5_127970, OG5_127988	10	TcCLB.430605.29, TcCLB.504021.109, TcCLB.504071.80, TcCLB.506405.149, TcCLB.506797.70, TcCLB.507251.20, TcCLB.507611.310, TcCLB.507677.39, TcCLB.507723.130, TcCLB.508153.280, TcCLB.508153.290, TcCLB.508299.60, TcCLB.508461.480, TcCLB.508461.490, TcCLB.509353.30, TcCLB.509671.80, TcCLB.510323.30, TcCLB.510765.60, TcCLB.510765.70, TcCLB.511181.100, TcCLB.511527.34, TcCLB.511527.50, TcCLB.511907.50	Discarded	Not active on T. cruzi
305252	FTTWIBPHZKRBSQ-UHFFFAOYSA-N	C1=CC2=C(C=CC3=C2C(=C1)C(=O)N(C3=O)CC4=CC=CO4)[N+](=O)[O-]	FALSE	0	TRUE	2 alerts: nitro_group, oxygen-nitrogen_single_bond	TRUE	Yes	2.68	67	FALSE	-	YML094W	OG5_127820	1	TcCLB.506859.90, TcCLB.511815.60	Accepted	Accepted
2870684	GNFKKJQYSSAUIR-UHFFFAOYSA-N	C1=CC=C(C(=C1)C(=O)CC(=O)C2=CC(=CC=C2)F)O	FALSE	0	TRUE	1 alert: beta_keto_anhydride	TRUE	Yes	1.84	62	TRUE	1885	YBR192W	OG5_128577	1	TcCLB.506739.80, TcCLB.510819.100	Discarded	Not active on T. cruzi
2804648	HYSCLYSSJBEBLQ-UHFFFAOYSA-N	C1=CC=C(C(=C1)C(=O)NC2=CC(=C(C=C2)F)Cl)O	FALSE	0	FALSE	0	FALSE	No; 1 violation: XLOGP3>3.5	1.56	40	FALSE	-	YBR135W, YDL132W, YDR226W, YPL209C	OG5_126762, OG5_127024, OG5_127469, OG5_127557	4	TcCLB.425969.9, TcCLB.503479.30, TcCLB.506195.80, TcCLB.506855.180, TcCLB.507883.80, TcCLB.508817.80, TcCLB.511075.40, TcCLB.511529.68	Discarded	Omitted due to undefined or low-specificity rationale
5350887	YMZAYLQBCODNGT-UHFFFAOYSA-N	C1=CC=C(C(=C1)C2=COC3=C(C2=O)C=CC(=C3)O)Cl	FALSE	0	FALSE	0	TRUE	Yes	2.85	40	FALSE	-	YDR037W	OG5_126972	1	TcCLB.508971.30	Accepted	Accepted
2806805	AWXMZETVMGXGAP-UHFFFAOYSA-N	C1=CC=C(C(=C1)C2=CSC(=N2)C3=CN=CC=C3)Cl	FALSE	0	FALSE	0	FALSE	No; 1 violation: XLOGP3>3.5	2.69	NA	FALSE	-	YGR040W, YKL203C, YNL207W, YPL031C	OG5_126712, OG5_126781, OG5_127212, OG5_127684	4	TcCLB.504181.40, TcCLB.506483.69, TcCLB.506583.40, TcCLB.506677.20, TcCLB.507021.10, TcCLB.508231.30, TcCLB.509695.190, TcCLB.510123.20, TcCLB.510689.40, TcCLB.511299.70, TcCLB.511753.70, TcCLB.511837.70	Discarded	Not available for purchase
241116	RQJZRYQANFTPKN-UHFFFAOYSA-N	C1=CC=C(C(=C1)C=NNC(=O)NN=CC2=CC=CC=C2Cl)Cl	FALSE	0	TRUE	1 alert: imine_1	FALSE	No; 1 violation: XLOGP3>3.5	2.65	67	FALSE	-	YML094W	OG5_127820	1	TcCLB.506859.90, TcCLB.511815.60	Discarded	Omitted due to undefined or low-specificity rationale
3032	DCOPUUMXTXDBNB-UHFFFAOYSA-M	C1=CC=C(C(=C1)CC(=O)[O-])NC2=C(C=CC=C2Cl)Cl	FALSE	0	FALSE	0	FALSE	No; 1 violation: XLOGP3>3.5	2.20	NA	FALSE	-	YPR141C	OG5_126975	1	TcCLB.506211.114, TcCLB.510901.50	Discarded	Not available for purchase
2823892	BOJQCACSULZWNH-UHFFFAOYSA-N	C1=CC=C(C(=C1)NC2=NC(=CS2)C3=CC(=CC=C3)[N+](=O)[O-])Cl	FALSE	0	TRUE	2 alerts: nitro_group, oxygen-nitrogen_single_bond	FALSE	No; 1 violation: XLOGP3>3.5	2.91	16	FALSE	-	YML094W	OG5_127820	1	TcCLB.506859.90, TcCLB.511815.60	Discarded	Omitted due to undefined or low-specificity rationale
708470	PNBLAGJAUXZQTL-UHFFFAOYSA-N	C1=CC=C(C=C1)C(=O)NC(=S)NC2=CC=CC=N2	FALSE	0	TRUE	1 alert: thiocarbonyl_group	TRUE	Yes	2.22	67	TRUE	1885	YML094W	OG5_127820	1	TcCLB.506859.90, TcCLB.511815.60	Discarded	Not active on T. cruzi
738483	KDWADCDCAPDAQP-UHFFFAOYSA-N	C1=CC=C(C=C1)C2=CSC(=N2)C3=CC=NC=C3	FALSE	0	FALSE	0	FALSE	No; 2 violations: MW<250, XLOGP3>3.5	2.49	34	TRUE	1885	YML094W	OG5_127820	1	TcCLB.506859.90, TcCLB.511815.60	Discarded	Not active on T. cruzi
3626124	OZXCMYGSWXVPCA-UHFFFAOYSA-N	C1=CC=C(C=C1)C2=CSC3=C2C(=O)N(C=N3)NC=C4C=CC=C(C4=O)[N+](=O)[O-]	FALSE	0	TRUE	3 alerts: michael_acceptor_1, nitro_group, oxygen-nitrogen_single_bond	FALSE	No; 2 violations: MW>350, XLOGP3>3.5	3.79	NA	FALSE	-	YHR007C	OG5_129288	1	TcCLB.506297.260, TcCLB.510101.50	Discarded	Not available for purchase
1270354	FPSVMWLWFSURME-UHFFFAOYSA-N	C1=CC=C(C=C1)C=CC=C2C(=O)NC(=S)S2	TRUE	1 alert: ene_rhod_A	TRUE	2 alerts: michael_acceptor_1, thiocarbonyl_group	FALSE	No; 1 violation: MW<250	2.98	11	FALSE	-	YLR208W	OG5_127687	1	TcCLB.506525.20, TcCLB.511283.20	Discarded	Omitted due to undefined or low-specificity rationale
4775	OBKXEAXTFZPCHS-UHFFFAOYSA-N	C1=CC=C(C=C1)CCCC(=O)O	FALSE	0	FALSE	0	FALSE	No; 1 violation: MW<250	1.00	39	TRUE	1430, 485367, 602233, 624173, 624173, 624268	YPR141C	OG5_126975	1	TcCLB.506211.114, TcCLB.510901.50	Discarded	Not active on Tryps
4549	WBSMIPAMAXNXFS-UHFFFAOYSA-N	C1=CC=C(C=C1)CCCNC2=C(C=C(C=C2)[N+](=O)[O-])C(=O)O	FALSE	0	TRUE	2 alerts: nitro_group, oxygen-nitrogen_single_bond	FALSE	No; 1 violation: XLOGP3>3.5	2.28	11	TRUE	485368, 504547, 602233, 624147, 624173, 624268, 1478, 1478, 1478, 1476, 1476	YPR119W, YPR141C	OG5_126649, OG5_126975	2	TcCLB.506211.114, TcCLB.506711.30, TcCLB.507089.260, TcCLB.509455.140, TcCLB.510901.50, TcCLB.511025.120	Discarded	Not active on Tryps
582530	RKOOIIAURSVDRU-UHFFFAOYSA-N	C1=CC=C(C=C1)CN2C(=O)C3=CC=CC=C3C(=O)N2	FALSE	0	FALSE	0	TRUE	Yes	2.22	48	TRUE	1885	YLR208W	OG5_127687	1	TcCLB.506525.20, TcCLB.511283.20	Discarded	Not active on T. cruzi
16000455	UEGRKCDZZNYZHY-UHFFFAOYSA-N	C1=CC=C(C=C1)CNC2=C(C=C(C=C2)S(=O)(=O)C(Cl)(Cl)Br)[N+](=O)[O-]	FALSE	0	TRUE	3 alerts: alkyl_halide, nitro_group, oxygen-nitrogen_single_bond	FALSE	No; 2 violations: MW>350, XLOGP3>3.5	3.11	20	FALSE	-	YPR107C	OG5_128679	1	TcCLB.510219.30, TcCLB.511555.40	Discarded	Omitted due to undefined or low-specificity rationale
1114046	SYFJSJZFNCQBDL-UHFFFAOYSA-N	C1=CC=C(C=C1)CNCC(=O)N2C3=CC=CC=C3SC4=C2C=C(C=C4)Cl	FALSE	0	FALSE	0	FALSE	No; 2 violations: MW>350, XLOGP3>3.5	2.98	NA	FALSE	-	YDL195W	OG5_127506	1	TcCLB.506297.290	Discarded	Not available for purchase
97582	BWCBGYFBSVPRLL-UHFFFAOYSA-N	C1=CC=C2C(=C1)C(=CS2(=O)=O)Br	FALSE	0	FALSE	0	FALSE	No; 1 violation: MW<250	03.07	40	FALSE	-	YGR029W	OG5_127535	1	TcCLB.430605.40, TcCLB.505843.49, TcCLB.509353.20	Discarded	Omitted due to undefined or low-specificity rationale
1178958	JFTJURXXWDEBAZ-UHFFFAOYSA-N	C1=CC=C2C(=C1)C(=O)C(=C(O2)C3=CC=CO3)OC(=O)C4=CN=CC=C4	FALSE	0	FALSE	0	TRUE	Yes	3.16	60	TRUE	1430, 485367, 602233, 624173, 624268	YDL195W	OG5_127506	1	TcCLB.506297.290	Discarded	Not active on Tryps
805279	YUXDGVQAVUZOSI-UHFFFAOYSA-N	C1=CC=C2C(=C1)C(=O)N(C(=S)N2)C3=CC=CC(=C3)C(F)(F)F	FALSE	0	TRUE	1 alert: thiocarbonyl_group	FALSE	No; 1 violation: XLOGP3>3.5	2.35	40	FALSE	-	YBR135W, YGR040W, YKL203C, YPL031C	OG5_126712, OG5_126781, OG5_127212, OG5_127469	4	TcCLB.425969.9, TcCLB.504181.40, TcCLB.506483.69, TcCLB.506583.40, TcCLB.506677.20, TcCLB.508231.30, TcCLB.509695.190, TcCLB.510123.20, TcCLB.510689.40, TcCLB.511299.70, TcCLB.511529.68, TcCLB.511837.70	Discarded	Omitted due to undefined or low-specificity rationale
8934436	KUQYJVRYTBTUOX-UHFFFAOYSA-N	C1=CC=C2C(=C1)C3=NC4=CC=CC=C4N=C3O2	FALSE	0	FALSE	0	FALSE	No; 1 violation: MW<250	2.93	35	FALSE	-	YOR116C	OG5_126637	1	TcCLB.504105.30, TcCLB.509011.20, TcCLB.510685.30	Accepted	Accepted
8515	ACPOUJIDANTYHO-UHFFFAOYSA-N	C1=CC=C2C(=C1)C3=NNC4=CC=CC(=C43)C2=O	FALSE	0	TRUE	1 alert: polycyclic_aromatic_hydrocarbon_2	FALSE	No; 1 violation: MW<250	1.79	30	TRUE	1629278, 485368, 492961, 504547, 602233, 624147, 624173, 624173, 624268, 1629277, 1629276, 1478, 1478, 1476, 1476	YJR013W	OG5_128297	1	TcCLB.503909.100, TcCLB.511507.50	Accepted	Accepted
720985	RHAQPESVLRVQJU-UHFFFAOYSA-N	C1=CC=C2C(=C1)C=C(C(=O)O2)C3=CC(=CC=C3)N	FALSE	0	TRUE	2 alerts: aniline, cumarine	FALSE	No; 1 violation: MW<250	2.90	-	TRUE	1885	YLR208W	OG5_127687	1	TcCLB.506525.20, TcCLB.511283.20	Discarded	Not active on T. cruzi
521106	RFAXLXKIAKIUDT-UHFFFAOYSA-N	C1=CC=C2C(=C1)C=CC(=C2SSC3=C(C=CC4=CC=CC=C43)O)O	FALSE	0	TRUE	1 alert: disulphide	FALSE	No; 2 violations: MW>350, XLOGP3>3.5	2.90	NA	FALSE	-	YPR107C	OG5_128679	1	TcCLB.510219.30, TcCLB.511555.40	Discarded	Not available for purchase
731044	NWLDMUAWNQLFOL-UHFFFAOYSA-N	C1=CC=C2C(=C1)C=CC=C2C=NNC(=O)C3=CC=CC=C3N	FALSE	0	TRUE	2 alerts: aniline, imine_1	FALSE	No; 1 violation: XLOGP3>3.5	2.43	20-60	FALSE	-	YML094W	OG5_127820	1	TcCLB.506859.90, TcCLB.511815.60	Discarded	Omitted due to undefined or low-specificity rationale
2728142	WWSQSFQSJIQZHV-UHFFFAOYSA-N	C1=CC=C2C(=C1)C=CC=C2CSCC(=O)NNC(=S)NC3=CC=CC=C3Cl	FALSE	0	TRUE	1 alert: thiocarbonyl_group	FALSE	No; 3 violations: MW>350, Rotors>7, XLOGP3>3.5	3.34	67	FALSE	-	YML094W	OG5_127820	1	TcCLB.506859.90, TcCLB.511815.60	Discarded	Omitted due to undefined or low-specificity rationale
1104457	GNMYBBZJYXAFKU-UHFFFAOYSA-N	C1=CC=C2C(=C1)C=CC=C2N3C(=O)C(=CC4=CNC5=CC=CC=C54)C(=O)NC3=S	TRUE	1 alert: ene_six_het_A	TRUE	3 alerts: michael_acceptor_1, michael_acceptor_4, thiocarbonyl_grou	FALSE	No; 2 violations: MW>350, XLOGP3>3.5	03.04	NA	FALSE	-	YDL195W	OG5_127506	1	TcCLB.506297.290	Discarded	Not available for purchase
3916847	FNIJWCUPMHCILC-UHFFFAOYSA-N	C1=CC=C2C(=C1)N=C(S2)C3=CC=C(C=C3)NC=C4C=C(C=C(C4=O)Br)Cl	TRUE	1 alert: ene_one_hal	TRUE	1 alert: michael_acceptor_1	FALSE	No; 2 violations: MW>350, XLOGP3>3.5	3.59	30-60	FALSE	-	YHR007C	OG5_129288	1	TcCLB.506297.260, TcCLB.510101.50	Accepted	Accepted
4560101	BQEDMIWGPBWXJP-UHFFFAOYSA-N	C1=CC=C2C=C(C=CC2=C1)SCC(=O)NC3=CC=C(C=C3)Cl	FALSE	0	FALSE	0	FALSE	No; 1 violation: XLOGP3>3.5	2.27	34	FALSE	-	YGL055W	OG5_126939	1	TcCLB.426435.9, TcCLB.509239.10, TcCLB.511073.10	Discarded	Omitted due to undefined or low-specificity rationale
3651118	BIUQAEAEHYMSPE-UHFFFAOYSA-N	C1=CC=NC(=C1)C(=O)NNC(=O)C2=CC(=CC=C2)Br	FALSE	0	FALSE	0	TRUE	Yes	2.30	61	TRUE	685529	YDL195W	OG5_127506	1	TcCLB.506297.290	Accepted	Accepted
887187	YHXZJZATPFHLGR-UHFFFAOYSA-N	C1=CN=C(N=C1)NC(=O)C=CC2=CC=CS2	FALSE	0	TRUE	1 alert: michael_acceptor_1	FALSE	No; 1 violation: MW<250	2.57	30	FALSE	-	YOR168W	OG5_127471	1	TcCLB.508277.160	Discarded	Omitted due to undefined or low-specificity rationale
3626624	AIEIZIKOQAFXLM-UHFFFAOYSA-N	C1=CN=CC=C1CNC(=O)C2=CC=C(S2)Cl	FALSE	0	FALSE	0	TRUE	Yes	2.23	70	FALSE	-	YOL127W	OG5_126659	1	TcCLB.508175.146, TcCLB.509151.140	Discarded	Omitted due to undefined or low-specificity rationale
2731699	ZNKMEDRTTCAOSU-UHFFFAOYSA-N	C1=COC(=C1)CNC(=S)NC2=CC=C(C=C2)OC3=CC=C(C=C3)Cl	FALSE	0	TRUE	1 alert: thiocarbonyl_group	FALSE	No; 2 violations: MW>350, XLOGP3>3.5	2.70	67	TRUE	1885	YML094W	OG5_127820	1	TcCLB.506859.90, TcCLB.511815.60	Discarded	Not active on T. cruzi
3832	CAGLGYNQQSIUGX-UHFFFAOYSA-N	C1=COC(=C1)CNC2=NC=NC3=C2N=CN3C4C(C(C(O4)CO)O)O	FALSE	0	FALSE	0	TRUE	Yes	4.24	85	FALSE	-	YOL012C	OG5_127916	1	TcCLB.511323.40	Discarded	Not active on Tryps
574145	MJVUEFYJNVJWNW-UHFFFAOYSA-N	C1=CSC(=C1)C(=O)NCCNC2=C(C=C(C=C2)C(F)(F)F)[N+](=O)[O-]	FALSE	0	TRUE	2 alerts: nitro_group, oxygen-nitrogen_single_bond	FALSE	No; 3 violations: MW>350, Rotors>7, XLOGP3>3.5	2.69	90	FALSE	-	YML094W	OG5_127820	1	TcCLB.506859.90, TcCLB.511815.60	Discarded	Omitted due to undefined or low-specificity rationale
728868	NANFYPCPHFMPPQ-UHFFFAOYSA-N	C1=CSC(=C1)C2=C(C(=O)C3=C(O2)C=CC(=C3)Cl)O	FALSE	0	FALSE	0	TRUE	Yes	2.82	60	TRUE	1885	YDL195W	OG5_127506	1	TcCLB.506297.290	Discarded	Not active on T. cruzi
2728577	ZNSDCNJMPKNYLO-UHFFFAOYSA-N	C1C(=CC2=CC=CS2)C(=O)C3=CC=CC=C3O1	FALSE	0	TRUE	1 alert: michael_acceptor_1	FALSE	No; 1 violation: MW<250	2.81	61	FALSE	-	YPL209C	OG5_127024	1	TcCLB.508817.80	Discarded	Omitted due to undefined or low-specificity rationale
2799650	NWIYVZZDWHHYGV-UHFFFAOYSA-N	C1C(=NNC1=O)CSC2=CC=C(C=C2)Cl	FALSE	0	FALSE	0	FALSE	No; 1 violation: MW<250	2.91	67	TRUE	1885	YML094W	OG5_127820	1	TcCLB.506859.90, TcCLB.511815.60	Discarded	Not active on T. cruzi
1677248	GFHVBGYRIRAULC-UHFFFAOYSA-N	C1C2=C(C=CC(=C2)N=CC3=CC=C(C=C3)[N+](=O)[O-])C4=C1C=C(C=C4)[N+](=O)[O-]	FALSE	0	TRUE	3 alerts: imine_1, nitro_group, oxygen-nitrogen_single_bond	FALSE	No; 2 violations: MW>350, XLOGP3>3.5	3.11	64	FALSE	-	YPR107C	OG5_128679	1	TcCLB.510219.30, TcCLB.511555.40	Discarded	Omitted due to undefined or low-specificity rationale
363863	HUKSJTUUSUGIDC-UHFFFAOYSA-N	C1C2C(C3=C(O1)C=C(C=C3)O)OC4=CC5=C(C=C24)OCO5	FALSE	0	FALSE	0	TRUE	Yes	3.70	238	TRUE	378966, 1478, 1476	YFL038C	OG5_127310	1	TcCLB.503715.30	Discarded	Not active on Tryps
2726349	XILPEJDYRWRWLF-UHFFFAOYSA-N	C1C2CC(C1C=C2)C=NNC3=C(C=NC=C3Cl)Cl	FALSE	0	TRUE	2 alerts: imine_1, isolated_alkene	TRUE	Yes	4.75	67	FALSE	-	YML094W	OG5_127820	1	TcCLB.506859.90, TcCLB.511815.60	Discarded	Omitted due to undefined or low-specificity rationale
2803378	VRVJCYXJYKDOLE-UHFFFAOYSA-N	C1C2CC(C1C=C2)NC(=S)NNC(=O)CSCC3=C(C=CC=C3Cl)Cl	FALSE	0	TRUE	2 alerts: isolated_alkene, thiocarbonyl_group	FALSE	No; 3 violations: MW>350, Rotors>7, XLOGP3>3.5	05.05	67	FALSE	-	YML094W	OG5_127820	1	TcCLB.506859.90, TcCLB.511815.60	Discarded	Omitted due to undefined or low-specificity rationale
1714895	OKQNTQZCMNRWEL-UHFFFAOYSA-N	C1C2CC3CC1CC(C2)(C3)C(=O)CSC#N	FALSE	0	TRUE	1 alert: cyanate_aminonitrile_thiocyanate	FALSE	No; 1 violation: MW<250	5.20	40-60	FALSE	-	YML126C	OG5_127526	1	TcCLB.511903.40	Discarded	Omitted due to undefined or low-specificity rationale
3889043	KNBKVKYQCZKINX-UHFFFAOYSA-N	C1C2CC3CC1CC(C2)(C3)C4=CC=C(C=C4)N=CC5=CC(=CC=C5)[N+](=O)[O-]	FALSE	0	TRUE	3 alerts: imine_1, nitro_group, oxygen-nitrogen_single_bond	FALSE	No; 2 violations: MW>350, XLOGP3>3.5	5.31	64	FALSE	-	YPR107C	OG5_128679	1	TcCLB.510219.30, TcCLB.511555.40	Discarded	Omitted due to undefined or low-specificity rationale
4444231	MDMVOODOQUVIFZ-UHFFFAOYSA-N	C1C2CC3CC1CC(C2)(C3)C4=CC=C(C=C4)N=CC5=CC=NC=C5	FALSE	0	TRUE	1 alert: imine_1	FALSE	No; 1 violation: XLOGP3>3.5	4.93	64	FALSE	-	YPR107C	OG5_128679	1	TcCLB.510219.30, TcCLB.511555.40	Discarded	Omitted due to undefined or low-specificity rationale
2802482	LXQOUYOUHAILDC-UHFFFAOYSA-N	C1CC(=C2C(=NC3=CC=CC=C32)C1)NOC(=O)C4=C(C=C(C=C4)Cl)Cl	FALSE	0	TRUE	1 alert: oxygen-nitrogen_single_bond	FALSE	No; 2 violations: MW>350, XLOGP3>3.5	3.74	NA	FALSE	-	YML094W	OG5_127820	1	TcCLB.506859.90, TcCLB.511815.60	Discarded	Not available for purchase
711494	BKAANBKJVSFFBZ-UHFFFAOYSA-N	C1CC(=O)N(C1)C2=CC(=C(C=C2)Cl)Cl	FALSE	0	FALSE	0	FALSE	No; 1 violation: MW<250	1.37	67	FALSE	-	YML094W	OG5_127820	1	TcCLB.506859.90, TcCLB.511815.60	Discarded	Omitted due to undefined or low-specificity rationale
2819586	RQMFVTNNPMZLGA-UHFFFAOYSA-N	C1CC1C(=O)C(=NNC2=CC=C(C=C2)C(F)(F)F)C#N	TRUE	2 alerts: cyano_imine_A, imine_one_A	TRUE	1 alert: imine_1	FALSE	No; 1 violation: XLOGP3>3.5	2.50	67	FALSE	-	YML094W	OG5_127820	1	TcCLB.506859.90, TcCLB.511815.60	Discarded	Omitted due to undefined or low-specificity rationale
2730255	NBGJQLYCARZIDN-UHFFFAOYSA-N	C1CC1C(=O)NNC(=S)NC2=CC(=CC=C2)Cl	FALSE	0	TRUE	1 alert: thiocarbonyl_group	TRUE	Yes	2.48	67	FALSE	-	YML094W	OG5_127820	1	TcCLB.506859.90, TcCLB.511815.60	Discarded	Omitted due to undefined or low-specificity rationale
441209	ZKEVGLUAKGKGMO-UHFFFAOYSA-N	C1CC2(C3=CC=CC=C3C(=O)O2)OC1=O	FALSE	0	TRUE	1 alert: more_than_2_esters	FALSE	No; 1 violation: MW<250	3.29	120	FALSE	-	YML126C	OG5_127526	1	TcCLB.511903.40	Accepted	Accepted
2807506	PRNSUJCXOCSNAQ-UHFFFAOYSA-N	C1CC2=CC=CC=C2C(=NNC(=S)N)C1	FALSE	0	TRUE	2 alerts: imine_1, thiocarbonyl_group	FALSE	No; 1 violation: MW<250	2.64	NA	FALSE	-	YDR226W, YKL203C, YNL207W	OG5_126762, OG5_127212, OG5_127684	3	TcCLB.503479.30, TcCLB.506195.80, TcCLB.506855.180, TcCLB.507021.10, TcCLB.507883.80, TcCLB.508231.30, TcCLB.510689.40, TcCLB.511753.70	Discarded	Not available for purchase
773757	NMKPJBQCDRCXCE-UHFFFAOYSA-N	C1CC2=CC=CC=C2N(C1)C(=O)C=CC3=CC=C(C=C3)F	FALSE	0	TRUE	1 alert: michael_acceptor_1	FALSE	No; 1 violation: XLOGP3>3.5	2.50	30	FALSE	-	YLR208W	OG5_127687	1	TcCLB.506525.20, TcCLB.511283.20	Discarded	Omitted due to undefined or low-specificity rationale
15998580	REBZZEDLLSTDTN-UHFFFAOYSA-N	C1CCC(CC1)NC2=C(C=C(C=C2)S(=O)(=O)C(Cl)(Cl)Br)[N+](=O)[O-]	FALSE	0	TRUE	3 alerts: alkyl_halide, nitro_group, oxygen-nitrogen_single_bond	FALSE	No; 2 violations: MW>350, XLOGP3>3.5	3.24	64	FALSE	-	YPR107C	OG5_128679	1	TcCLB.510219.30, TcCLB.511555.40	Accepted	Accepted
749973	MUADWFSXXPVRAV-UHFFFAOYSA-N	C1CCC2(CC1)NC(=S)N(N2)C3=CC=CC=C3	FALSE	0	TRUE	1 alert: thiocarbonyl_group	FALSE	No; 1 violation: MW<250	3.31	32	TRUE	1885	YML094W	OG5_127820	1	TcCLB.506859.90, TcCLB.511815.60	Discarded	Not active on T. cruzi
1794	RQQJJXVETXFINY-UHFFFAOYSA-N	C1CCCN(CC1)C2=NC(=C(N=C2Cl)C(=O)N=C(N)N)N	FALSE	0	TRUE	2 alerts: imine_1, imine_2	TRUE	Yes	3.27	10	FALSE	-	YOL012C	OG5_127916	1	TcCLB.511323.40	Discarded	Omitted due to undefined or low-specificity rationale
2804367	NPMKXWZWYDSBOE-UHFFFAOYSA-N	C1CCN(C1)C2=C(C(=CC=C2)Cl)C#N	FALSE	0	FALSE	0	FALSE	No; 1 violation: MW<250	1.71	67	FALSE	-	YML094W	OG5_127820	1	TcCLB.506859.90, TcCLB.511815.60	Discarded	Omitted due to undefined or low-specificity rationale
2741813	OXEISWMILONJCX-UHFFFAOYSA-N	C1CN(CCN1C2=NC=C(C=C2)C(F)(F)F)C(=O)C3=CC=C(C=C3)Cl	FALSE	0	FALSE	0	FALSE	No; 2 violations: MW>350, XLOGP3>3.5	2.46	67	FALSE	-	YML094W	OG5_127820	1	TcCLB.506859.90, TcCLB.511815.60	Discarded	Omitted due to undefined or low-specificity rationale
2809816	AUFBUFJSMWPMLU-UHFFFAOYSA-N	C1CN(CCN1CC(CSC2=CC=CC=C2)O)C3=NC=C(C=C3)C(F)(F)F	FALSE	0	FALSE	0	FALSE	No; 2 violations: MW>350, XLOGP3>3.5	3.59	67	FALSE	-	YML094W	OG5_127820	1	TcCLB.506859.90, TcCLB.511815.60	Discarded	Omitted due to undefined or low-specificity rationale
6470217	CDKOAHRSPIYSLP-UHFFFAOYSA-N	C1CN(CCN1CC2=CC=C(C=C2)Cl)CC(=O)NC3=CC=CC=C3	FALSE	0	FALSE	0	TRUE	Yes	2.16	30	FALSE	-	YGL055W	OG5_126939	1	TcCLB.426435.9, TcCLB.509239.10, TcCLB.511073.10	Discarded	Omitted due to undefined or low-specificity rationale
763468	KFFAXWKHIJAKRD-UHFFFAOYSA-N	C1CN(CCN1CC2=CC=C(C=C2)O)C3=CC=CC=C3	FALSE	0	FALSE	0	TRUE	Yes	1.70	30	FALSE	-	YGL055W	OG5_126939	1	TcCLB.426435.9, TcCLB.509239.10, TcCLB.511073.10	Discarded	Omitted due to undefined or low-specificity rationale
726577	FODLURNKDTZRPK-UHFFFAOYSA-N	C1COC2=C(O1)C=C(C(=C2)Br)C(=O)C3=CC=CC=C3	FALSE	0	FALSE	0	FALSE	No; 1 violation: XLOGP3>3.5	2.71	67	FALSE	-	YML094W	OG5_127820	1	TcCLB.506859.90, TcCLB.511815.60	Discarded	Omitted due to undefined or low-specificity rationale
726577	PGFDXYAHXHIQOK-UHFFFAOYSA-N	C1COCCN1C2=CC=C(C=C2)N=CC=CC3=CC4=C(C=C3)OCO4	TRUE	1 alert: anil_di_alk_A	TRUE	1 alert: imine_1	TRUE	Yes	3.26	NA	FALSE	-	YPR016C	OG5_127488	1	TcCLB.506679.70	Discarded	Not available for purchase
731793	WYBQVELTNLULLT-UHFFFAOYSA-N	C1COCCN1CCC(=O)C2=CC3=C(C=C2)OCCO3	FALSE	0	FALSE	0	TRUE	Yes	2.53	62	TRUE	1885	YML094W	OG5_127820	1	TcCLB.506859.90, TcCLB.511815.60	Discarded	Not active on T. cruzi
67686	QFVAWNPSRQWSDU-UHFFFAOYSA-N	C1N(CSC(=S)N1CC2=CC=CC=C2)CC3=CC=CC=C3	FALSE	0	TRUE	1 alert: thiocarbonyl_group	FALSE	No; 1 violation: XLOGP3>3.5	03.05	67	TRUE	485367, 492961, 602233, 624173, 624173, 624268	YOR207C	OG5_126694	1	TcCLB.505997.210, TcCLB.511417.40	Discarded	Not active on Tryps
2818084	KHSPTYRGZYCPIY-UHFFFAOYSA-N	C1OC2=C(O1)C=C(C=C2)C=NOC(=O)C3=CC=CC=C3Br	FALSE	0	TRUE	3 alerts: imine_1, oxime_2, oxygen-nitrogen_single_bond	FALSE	No; 1 violation: XLOGP3>3.5	2.95	67	FALSE	-	YML094W	OG5_127820	1	TcCLB.506859.90, TcCLB.511815.60	Discarded	Omitted due to undefined or low-specificity rationale
2743870	YSZAZEPYQPEATB-UHFFFAOYSA-N	C=CCN1C(=O)NN=C1SC2=NC=C(S2)[N+](=O)[O-]	TRUE	1 alert: thiazol_SC_A	TRUE	3 alerts: isolated_alkene, nitro_group, oxygen-nitrogen_single_bond	TRUE	Yes	3.18	67	TRUE	1885	YML094W	OG5_127820	1	TcCLB.506859.90, TcCLB.511815.60	Discarded	Not active on T. cruzi
2800938	CAKDFYCKKHUXEV-UHFFFAOYSA-N	CC(=C1C=CC=CC1=O)NNC(=O)C2=CC(=CC=C2)OC	FALSE	0	TRUE	1 alert: michael_acceptor_1	TRUE	Yes	3.39	NA	FALSE	-	YML094W	OG5_127820	1	TcCLB.506859.90, TcCLB.511815.60	Discarded	Not available for purchase
2801803	USTXKTNMOIJROV-UHFFFAOYSA-N	CC(=NO)CCC1=CC(=C(C=C1)OCC2=C(C=C(C=C2)Cl)Cl)OC	FALSE	0	TRUE	3 alerts: imine_1, oxime_1, oxygen-nitrogen_single_bond	FALSE	No; 2 violations: MW>350, XLOGP3>3.5	2.85	67	FALSE	-	YML094W	OG5_127820	1	TcCLB.506859.90, TcCLB.511815.60	Discarded	Omitted due to undefined or low-specificity rationale
2803461	OVXJLMSGAWNRMC-UHFFFAOYSA-N	CC(=NOC(=O)C1=CC=C(C=C1)Cl)C2=CC=C(C=C2)F	FALSE	0	TRUE	3 alerts: imine_1, oxime_2, oxygen-nitrogen_single_bond	FALSE	No; 1 violation: XLOGP3>3.5	2.62	67	FALSE	-	YML094W	OG5_127820	1	TcCLB.506859.90, TcCLB.511815.60	Discarded	Omitted due to undefined or low-specificity rationale
2742129	AGANOYHGGFJXIW-UHFFFAOYSA-N	CC(=O)C1=CC(=C(C=C1)Cl)NS(=O)(=O)C2=CC(=C(C=C2Cl)Cl)Cl	FALSE	0	TRUE	1 alert: halogenated_ring_1	FALSE	No; 2 violations: MW>350, XLOGP3>3.5	2.66	67	FALSE	-	YBR160W, YDR226W	OG5_126712, OG5_126762	2	TcCLB.503479.30, TcCLB.504181.40, TcCLB.506195.80, TcCLB.506583.40, TcCLB.506677.20, TcCLB.506855.180, TcCLB.507883.80, TcCLB.509695.190	Discarded	Omitted due to undefined or low-specificity rationale
315777	XRQNZEZLCWALPB-UHFFFAOYSA-N	CC(=O)C1=CC(=CC=C1)NC(=O)C2=CC=CO2	FALSE	0	FALSE	0	FALSE	No; 1 violation: MW<250	02.05	90	TRUE	1885	YLR208W	OG5_127687	1	TcCLB.506525.20, TcCLB.511283.20	Discarded	Not active on T. cruzi
1983	RZVAJINKPMORJF-UHFFFAOYSA-N	CC(=O)NC1=CC=C(C=C1)O	FALSE	0	TRUE	1 alert: hydroquinone	FALSE	No; 1 violation: MW<250	1.00	34	TRUE	1478, 1476, 496817, 485367, 602233, 624173, 624173, 624268	YPR141C	OG5_126975	1	TcCLB.506211.114, TcCLB.510901.50	Discarded	Not active on Tryps
2854582	FVMVBNZVDHMILW-UHFFFAOYSA-N	CC(=O)OC(OC(C)=O)C14C=CC(O1)C3C(=O)N(c2ccc(Cl)cc2)C(=O)C34	FALSE	0	TRUE	4 alerts: het-C-het_not_in_ring, isolated_alkene, more_than_2_esters, phthalimide	FALSE	No; 1 violation: MW>350	4.28	45	FALSE	-	YBR154C, YIL021W, YKL006W, YOL127W, YPR187W	OG5_126659, OG5_127132, OG5_127345, OG5_127455, OG5_127622	5	TcCLB.506199.5, TcCLB.506357.90, TcCLB.506861.30, TcCLB.506937.30, TcCLB.507159.44, TcCLB.507159.65, TcCLB.507159.90, TcCLB.507485.15, TcCLB.507485.34, TcCLB.507673.65, TcCLB.508175.146, TcCLB.508409.30, TcCLB.509151.140, TcCLB.510437.20, TcCLB.511277.20, TcCLB.511825.200	Accepted	Accepted
187	OIPILFWXSMYKGL-UHFFFAOYSA-N	CC(=O)OCC[N+](C)(C)C	FALSE	0	TRUE	1 alert: quaternary_nitrogen_2	FALSE	No; 1 violation: MW<250	1.44	51 / 1g	TRUE	624173	YPR141C	OG5_126975	1	TcCLB.506211.114, TcCLB.510901.50	Discarded	Not active on Tryps
15389900	PQDVZUFBJUAPKM-UHFFFAOYSA-N	CC(C(=O)C(C(=O)C1=CC=CC=C1)Cl)OC2=CC=C(C=C2)Cl	FALSE	0	TRUE	2 alerts: alkyl_halide, beta_keto_anhydride	FALSE	No; 1 violation: XLOGP3>3.5	2.96	64	FALSE	-	YOR207C	OG5_126694	1	TcCLB.505997.210, TcCLB.511417.40	Discarded	Omitted due to undefined or low-specificity rationale
15389900	OKZXZCBIZAMFCW-UHFFFAOYSA-N	CC(C)(C)C(=O)NC(=S)NC1=CC=CC(=C1)C(F)(F)F	FALSE	0	TRUE	1 alert: thiocarbonyl_group	FALSE	No; 1 violation: XLOGP3>3.5	2.28	67	FALSE	-	YML094W	OG5_127820	1	TcCLB.506859.90, TcCLB.511815.60	Discarded	Omitted due to undefined or low-specificity rationale
590142	ZFZAIHKQJBMYLO-UHFFFAOYSA-N	CC(C)(C)C1=CC=C(C=C1)CN2C=NC3=C2C(=O)N(C(=O)N3C)C	FALSE	0	FALSE	0	TRUE	Yes	2.57	45	FALSE	-	YDL195W, YLR208W	OG5_127506, OG5_127687	2	TcCLB.506297.290, TcCLB.506525.20, TcCLB.511283.20	Discarded	Omitted due to undefined or low-specificity rationale
4979943	BPRHUIZQVSMCRT-UHFFFAOYSA-N	CC(C)C1=NC(=NC(=C1C=CC(CC(CC(=O)O)O)O)C2=CC=C(C=C2)F)N(C)S(=O)(=O)C	FALSE	0	FALSE	0	FALSE	No; 2 violations: MW>350, Rotors>7	4.60	NA	FALSE	-	YLL041C	OG5_126893	1	TcCLB.504949.30, TcCLB.505843.24, TcCLB.509769.60	Discarded	Not available for purchase
6914692	TZYWCYJVHRLUCT-UHFFFAOYSA-N	CC(C)CC(C=O)NC(=O)C(CC(C)C)NC(=O)C(CC(C)C)NC(=O)OCC1=CC=CC=C1	FALSE	0	TRUE	1 alert: aldehyde	FALSE	No; 3 violations: MW>350, Rotors>7, XLOGP3>3.5	4.66	30	FALSE	-	YDR086C	OG5_127987	1	TcCLB.511865.54, TcCLB.511871.34	Discarded	Omitted due to undefined or low-specificity rationale
41905195	AWTHEUKNNKZNEO-UHFFFAOYSA-N	CC(C)CC1=NN=C2N1N=C(S2)COC3=CC=CC=C3	FALSE	0	FALSE	0	TRUE	Yes	3.37	35	FALSE	-	YPL160W	OG5_127407	1	TcCLB.509679.9, TcCLB.511049.40	Discarded	Omitted due to undefined or low-specificity rationale
2794	WDQPAMHFFCXSNU-UHFFFAOYSA-N	CC(C)N=C1C=C2C(=NC3=CC=CC=C3N2C4=CC=C(C=C4)Cl)C=C1NC5=CC=C(C=C5)Cl	FALSE	0	TRUE	1 alert: polycyclic_aromatic_hydrocarbon_2	FALSE	No; 2 violations: MW>350, XLOGP3>3.5	3.68	10	TRUE	1885	YEL034W	OG5_126922	1	TcCLB.506925.120, TcCLB.506925.130	Discarded	Not active on T. cruzi
2728	CWJSHJJYOPWUGX-UHFFFAOYSA-N	CC(C)OC(=O)NC1=CC(=CC=C1)Cl	FALSE	0	FALSE	0	FALSE	No; 2 violations: MW<250, XLOGP3>3.5	1.91	48	TRUE	1478, 1476	YNL067W	OG5_126993	1	TcCLB.504181.10, TcCLB.506835.30, TcCLB.509695.170, TcCLB.511729.40	Discarded	Not active on Tryps
3430521	GVRAGWKCKYOGKM-UHFFFAOYSA-N	CC1(C2CCC(C2)(C1=NOC(=O)C3=CC(=CC=C3)C(F)(F)F)C)C	FALSE	0	TRUE	3 alerts: imine_1, oxime_2, oxygen-nitrogen_single_bond	FALSE	No; 1 violation: XLOGP3>3.5	4.60	67	FALSE	-	YML094W	OG5_127820	1	TcCLB.506859.90, TcCLB.511815.60	Discarded	Omitted due to undefined or low-specificity rationale
258538	PGOYMURMZNDHNS-UHFFFAOYSA-N	CC1(CCC2(CCC3(C(=CCC4C3(CCC5C4(CCC(C5(C)CO)O)C)C)C2C1)C)C(=O)O)C	FALSE	0	TRUE	1 alert: isolated_alkene	FALSE	No; 2 violations: MW>350, XLOGP3>3.5	6.24	207 / 50 g	FALSE	-	YLL041C	OG5_126893	1	TcCLB.504949.30, TcCLB.505843.24, TcCLB.509769.60	Discarded	Omitted due to undefined or low-specificity rationale
935025	JBAVJDRYNBQMAN-UHFFFAOYSA-N	CC1(CN=C(S1)NC2=NC3=CC=CC=C3S2)C	FALSE	0	FALSE	0	TRUE	Yes	3.14	NA	TRUE	1885	YOR257W	OG5_129380	1	TcCLB.506559.380	Discarded	Not active on T. cruzi
4118451	CLQPEZWMMZFTBG-UHFFFAOYSA-N	CC12C=CC(O1)(C3C2C(=O)N(C3=O)C4=CC=CC(=C4)C(F)(F)F)C	FALSE	0	TRUE	2 alerts: isolated_alkene, phthalimide	TRUE	Yes	3.85	30	FALSE	-	YLR208W	OG5_127687	1	TcCLB.506525.20, TcCLB.511283.20	Accepted	Accepted
3403035	VHLNMRCAXRWHOK-UHFFFAOYSA-N	CC12CCC(=NO)CC1CCC3C2CCC4(C3CCC4O)C	FALSE	0	TRUE	3 alerts: imine_1, oxime_1, oxygen-nitrogen_single_bond	FALSE	No; 1 violation: XLOGP3>3.5	4.99	NA	FALSE	-	YNR016C	OG5_127493	1	TcCLB.474937.9	Discarded	Not available for purchase
11052	FNWNGQGTFICQJU-UHFFFAOYSA-N	CC1=C(C(=C(C=C1)C(C)C)O)C(=O)O	FALSE	0	FALSE	0	FALSE	No; 1 violation: MW<250	1.54	43	FALSE	-	YPR119W, YPR141C	OG5_126649, OG5_126975	2	TcCLB.506211.114, TcCLB.506711.30, TcCLB.507089.260, TcCLB.509455.140, TcCLB.510901.50, TcCLB.511025.120	Discarded	Omitted due to undefined or low-specificity rationale
72156309	GDXZHLKFMSQXJN-UHFFFAOYSA-N	CC1=C(C(=CC=C1)C)OCC=CCN2CCOCC2.Cl	FALSE	0	TRUE	1 alert: isolated_alkene	TRUE	Yes	2.68	607 / 100 mg	FALSE	-	YGL055W	OG5_126939	1	TcCLB.426435.9, TcCLB.509239.10, TcCLB.511073.10	Discarded	Omitted due to undefined or low-specificity rationale
3040	YFAGHNZHGGCZAX-UHFFFAOYSA-M	CC1=C(C(=NO1)C2=C(C=CC=C2Cl)Cl)C(=O)NC3C4N(C3=O)C(C(S4)(C)C)C(=O)[O-]	FALSE	0	FALSE	0	FALSE	No; 1 violation: MW>350	4.59	-	FALSE	-	YKR026C	OG5_127805	1	TcCLB.507603.20, TcCLB.509429.90	Discarded	Not available for purchase
2807502	HTGMGFJTVHNOND-UHFFFAOYSA-N	CC1=C(C(=NO1)C2=C(C=CC=C2Cl)F)C(=O)ON=C3C4CC5CC(C4)CC3C5	FALSE	0	TRUE	3 alerts: imine_1, oxime_2, oxygen-nitrogen_single_bond	FALSE	No; 2 violations: MW>350, XLOGP3>3.5	(6.05)	67	FALSE	-	YBR135W, YBR160W, YDR226W, YMR001C, YPL209C	OG5_126712, OG5_126762, OG5_127024, OG5_127396, OG5_127469	5	TcCLB.425969.9, TcCLB.503479.30, TcCLB.504181.40, TcCLB.506195.80, TcCLB.506513.160, TcCLB.506583.40, TcCLB.506677.20, TcCLB.506855.180, TcCLB.507883.80, TcCLB.508817.80, TcCLB.508917.10, TcCLB.509695.190, TcCLB.511529.68	Discarded	Omitted due to undefined or low-specificity rationale
17018030	QNXWWKPUFIMGSI-UHFFFAOYSA-N	CC1=C(C=CC(=C1)C(=O)NC2=C(C=CC=C2F)F)OC	FALSE	0	FALSE	0	TRUE	Yes	1.80	40	FALSE	-	YLR208W	OG5_127687	1	TcCLB.506525.20, TcCLB.511283.20	Discarded	Omitted due to undefined or low-specificity rationale
2811338	QZOLMPHZKRWIEW-UHFFFAOYSA-N	CC1=C(C=CC(=C1)Cl)NNC(=O)C2=C(C=CS2)Cl	FALSE	0	FALSE	0	FALSE	No; 1 violation: XLOGP3>3.5	2.70	67	FALSE	-	YDR226W, YPL209C	OG5_126762, OG5_127024	2	TcCLB.503479.30, TcCLB.506195.80, TcCLB.506855.180, TcCLB.507883.80, TcCLB.508817.80	Discarded	Omitted due to undefined or low-specificity rationale
3883	MJIHNNLFOKEZEW-UHFFFAOYSA-N	CC1=C(C=CN=C1CS(=O)C2=NC3=CC=CC=C3N2)OCC(F)(F)F	FALSE	0	FALSE	0	FALSE	No; 1 violation: MW>350	3.40	48	TRUE	1885	YBR192W	OG5_128577	1	TcCLB.506739.80, TcCLB.510819.100	Discarded	Not active on T. cruzi
17015205	VVZICGWYSWFPAC-UHFFFAOYSA-N	CC1=C(N=NN1C2=CC=CC=C2)C3=NN=C(O3)C4=CC=CO4	FALSE	0	FALSE	0	TRUE	Yes	3.17	30	FALSE	-	YNL244C	OG5_127384	1	TcCLB.508515.20, TcCLB.508641.184	Discarded	Omitted due to undefined or low-specificity rationale
1244198	IRGCKCXHSHLSNY-UHFFFAOYSA-N	CC1=C(SC(=C1C#N)NC=C2C=C(C=C(C2=O)Br)Br)C	TRUE	1 alert: ene_one_hal	TRUE	1 alert: michael_acceptor_1	FALSE	No; 2 violations: MW>350, XLOGP3>3.5	3.68	NA	FALSE	-	YHR007C	OG5_129288	1	TcCLB.506297.260, TcCLB.510101.50	Discarded	Not available for purchase
2735548	RWFPSUKDYYBMHU-UHFFFAOYSA-N	CC1=C(SC2=C1C=C(C=C2)Cl)Br	FALSE	0	FALSE	0	FALSE	No; 1 violation: XLOGP3>3.5	2.23	50	FALSE	-	YML094W	OG5_127820	1	TcCLB.506859.90, TcCLB.511815.60	Discarded	Omitted due to undefined or low-specificity rationale
31404	NLZUEZXRPGMBCV-UHFFFAOYSA-N	CC1=CC(=C(C(=C1)C(C)(C)C)O)C(C)(C)C	FALSE	0	FALSE	0	FALSE	No; 2 violations: MW<250, XLOGP3>3.5	1.48	40	FALSE	-	YOL012C	OG5_127916	1	TcCLB.511323.40	Discarded	Omitted due to undefined or low-specificity rationale
2728283	VZSVQFRJVKPHIZ-UHFFFAOYSA-N	CC1=CC(=C(C(=C1)C)C(=O)NCCNC2=C(C=C(C=C2)C(F)(F)F)[N+](=O)[O-])C	FALSE	0	TRUE	2 alerts: nitro_group, oxygen-nitrogen_single_bond	FALSE	No; 3 violations: MW>350, Rotors>7, XLOGP3>3.5	2.89	67	FALSE	-	YML094W	OG5_127820	1	TcCLB.506859.90, TcCLB.511815.60	Discarded	Omitted due to undefined or low-specificity rationale
767698	MOFCRSVSBIEORS-UHFFFAOYSA-N	CC1=CC(=C(C(=C1)C)S(=O)(=O)NC2=CC(=CC=C2)[N+](=O)[O-])C	FALSE	0	TRUE	2 alerts: nitro_group, oxygen-nitrogen_single_bond	TRUE	Yes	2.93	45	FALSE	-	YMR146C	OG5_127718	1	TcCLB.511229.80, TcCLB.511589.230	Discarded	Omitted due to undefined or low-specificity rationale
2728250	DZWBLASOPXXFIW-UHFFFAOYSA-N	CC1=CC(=C(C2=C1CCC2)OCC3=NNC(=S)N3CC=C)Br	FALSE	0	TRUE	2 alerts: isolated_alkene, thiocarbonyl_group	FALSE	No; 2 violations: MW>350, XLOGP3>3.5	3.13	67	FALSE	-	YML094W	OG5_127820	1	TcCLB.506859.90, TcCLB.511815.60	Discarded	Omitted due to undefined or low-specificity rationale
1350926	DMXJRHDFHFHZOF-UHFFFAOYSA-N	CC1=CC(=C(C=C1)C)NCN2C(=O)C(=CC3=CC=CC=C3F)SC2=O	FALSE	0	TRUE	2 alerts: michael_acceptor_1, thioester	FALSE	No; 2 violations: MW>350, XLOGP3>3.5	3.56	50	FALSE	-	YGL008C	OG5_127253	1	TcCLB.505763.10, TcCLB.505763.19, TcCLB.506333.10, TcCLB.506649.20, TcCLB.510575.5	Discarded	Omitted due to undefined or low-specificity rationale
776160	WDTPYUPMJGKEMJ-UHFFFAOYSA-N	CC1=CC(=C(C=C1)O)C(=O)CC(=O)C2=CC(=CC=C2)F	FALSE	0	TRUE	1 alert: beta_keto_anhydride	FALSE	No; 1 violation: XLOGP3>3.5	1.98	62	TRUE	1885	YBR192W, YPL266W	OG5_126745, OG5_128577	2	TcCLB.505807.220, TcCLB.506739.80, TcCLB.507017.70, TcCLB.510819.100	Discarded	Not active on T. cruzi
2826435	MVPYRNAORCHANT-UHFFFAOYSA-N	CC1=CC(=CC(=C1)N2C(=O)CC(C2=O)SC3=CC=CC=C3C(=O)O)C	FALSE	0	TRUE	1 alert: phthalimide	FALSE	No; 1 violation: MW>350	3.28	67	TRUE	1885	YML094W	OG5_127820	1	TcCLB.506859.90, TcCLB.511815.60	Discarded	Not active on T. cruzi
716894	QAYGWPKQQQTWMF-UHFFFAOYSA-N	CC1=CC(=NC(=N1)SCC(=O)NC2=CC3=CC=CC=C3C=C2)C	FALSE	0	FALSE	0	FALSE	No; 1 violation: XLOGP3>3.5	2.42	60	FALSE	-	YLR208W	OG5_127687	1	TcCLB.506525.20, TcCLB.511283.20	Discarded	Omitted due to undefined or low-specificity rationale
319068	PHDCQCLUKJDFOY-UHFFFAOYSA-N	CC1=CC(=O)N2C(=CSC2=N1)C3=CC=C(C=C3)Cl	FALSE	0	FALSE	0	TRUE	Yes	2.63	67	TRUE	1885	YML094W	OG5_127820	1	TcCLB.506859.90, TcCLB.511815.60	Discarded	Not active on T. cruzi
745350	BQNPTQYYUHKFLX-UHFFFAOYSA-N	CC1=CC2=C(C=C1)C(=O)C(=CO2)C(=O)C3=CC=CC=C3Cl	FALSE	0	FALSE	0	FALSE	No; 1 violation: XLOGP3>3.5	03.04	45	FALSE	-	YLR208W	OG5_127687	1	TcCLB.506525.20, TcCLB.511283.20	Discarded	Omitted due to undefined or low-specificity rationale
574124	CQYPNBZMQNYREY-UHFFFAOYSA-N	CC1=CC2=C(C=C1)C(=O)C(=CO2)C(=O)C3=CC=CS3	FALSE	0	FALSE	0	TRUE	Yes	03.09	45	FALSE	-	YDL195W	OG5_127506	1	TcCLB.506297.290	Discarded	Omitted due to undefined or low-specificity rationale
684253	FVTYVLDLZBEBQI-UHFFFAOYSA-N	CC1=CC2=C(C=C1)C(=O)C3=CC4=CC=CC=C4N=C32	TRUE	1 alert: keto_phenone_A	FALSE	0	FALSE	No; 2 violations: MW<250, XLOGP3>3.5	2.46	60	FALSE	-	YOR116C	OG5_126637	1	TcCLB.504105.30, TcCLB.509011.20, TcCLB.510685.30	Discarded	Omitted due to undefined or low-specificity rationale
11840	VAJCSPZKMVQIAP-UHFFFAOYSA-N	CC1=CC2=C(C=C1)NC(=O)C2=O	FALSE	0	TRUE	1 alert: diketo_group	FALSE	No; 1 violation: MW<250	1.50	40	FALSE	-	YJR013W	OG5_128297	1	TcCLB.503909.100, TcCLB.511507.50	Discarded	Omitted due to undefined or low-specificity rationale
2801566	HAVQQQCFUHSSCA-UHFFFAOYSA-N	CC1=CC2=C(C=C1)OCC(C2=O)C(=O)C	FALSE	0	TRUE	1 alert: beta_keto_anhydride	FALSE	No; 1 violation: MW<250	2.65	67	FALSE	-	YML094W	OG5_127820	1	TcCLB.506859.90, TcCLB.511815.60	Discarded	Omitted due to undefined or low-specificity rationale
41912	UWPMIBVQZDSYNA-UHFFFAOYSA-N	CC1=CC=C(C=C1)C23CC4CC(C2)CC(C4)(C3)C(=O)O	FALSE	0	FALSE	0	FALSE	No; 1 violation: XLOGP3>3.5	3.97	50	FALSE	-	YDL195W	OG5_127506	1	TcCLB.506297.290	Discarded	Omitted due to undefined or low-specificity rationale
715106	WHGCQPQZQBCMTM-UHFFFAOYSA-N	CC1=CC=C(C=C1)C2=CSC(=N2)C3=CC=NC=C3	FALSE	0	FALSE	0	FALSE	No; 1 violation: XLOGP3>3.5	2.59	67	TRUE	1885	YDL132W, YPL031C	OG5_126712, OG5_127557	2	TcCLB.504181.40, TcCLB.506583.40, TcCLB.506677.20, TcCLB.509695.190, TcCLB.511075.40	Discarded	Not active on T. cruzi
2800220	FNTJGBKHWFZRNH-UHFFFAOYSA-N	CC1=CC=C(C=C1)COC2=C(N=C(C=C2)C)[N+](=O)[O-]	FALSE	0	TRUE	2 alerts: nitro_group, oxygen-nitrogen_single_bond	TRUE	Yes	2.73	67	TRUE	1885	YML094W	OG5_127820	1	TcCLB.506859.90, TcCLB.511815.60	Discarded	Not active on T. cruzi
2888220	UVVOTKPJEDRMFS-UHFFFAOYSA-N	CC1=CC=C(C=C1)NC(=O)CC2C(=O)NC(=O)S2	FALSE	0	TRUE	1 alert: thioester	TRUE	Yes	03.02	62	TRUE	1885	YOR207C	OG5_126694	1	TcCLB.505997.210, TcCLB.511417.40	Discarded	Not active on T. cruzi
2731984	NZYMPIGYJXJCMV-UHFFFAOYSA-N	CC1=CC=C(C=C1)NC(=S)NNC(C)(C)C	FALSE	0	TRUE	1 alert: thiocarbonyl_group	FALSE	No; 1 violation: MW<250	2.47	67	TRUE	1885	YML094W	OG5_127820	1	TcCLB.506859.90, TcCLB.511815.60	Discarded	Not active on T. cruzi
2805901	HZEJVUGMOKXEAK-UHFFFAOYSA-N	CC1=CC=C(C=C1)NN=C2C(=NN(C2=O)C)C	TRUE	1 alert: imine_one_fives	TRUE	1 alert: imine_1	FALSE	No; 1 violation: MW<250	3.00	67	FALSE	-	YML094W	OG5_127820	1	TcCLB.506859.90, TcCLB.511815.60	Discarded	Omitted due to undefined or low-specificity rationale
3156273	VECGPYYDRAAGSV-UHFFFAOYSA-N	CC1=CC=C(O1)C2C(=C(OC3=C2C(=O)OC4=CC=CC=C43)N)C#N	FALSE	0	TRUE	1 alert: cumarine	TRUE	Yes	4.26	40	FALSE	-	YOR207C	OG5_126694	1	TcCLB.505997.210, TcCLB.511417.40	Accepted	Accepted
2796627	SPZONVFTRMLCCV-UHFFFAOYSA-N	CC1=CC=CC2=C1N(CCC2)C(=S)NC3=CC=CC=C3Cl	FALSE	0	TRUE	1 alert: thiocarbonyl_group	FALSE	No; 1 violation: XLOGP3>3.5	2.62	67	FALSE	-	YML094W	OG5_127820	1	TcCLB.506859.90, TcCLB.511815.60	Discarded	Omitted due to undefined or low-specificity rationale
2978226	WNCGDTFYTQGWJN-UHFFFAOYSA-N	CC1=CC=CC=C1NC(=O)N2CCCC2	FALSE	0	FALSE	0	FALSE	No; 1 violation: MW<250	1.67	50	FALSE	-	YKL099C	OG5_128132	1	TcCLB.506503.100, TcCLB.511293.40	Discarded	Omitted due to undefined or low-specificity rationale
4572635	GDMKOCOXYTXOAP-UHFFFAOYSA-N	CC1=CC=CC=C1NN=CC2=CN=CC=C2	FALSE	0	TRUE	1 alert: imine_1	FALSE	No; 1 violation: MW<250	2.15	10	FALSE	-	YGL055W	OG5_126939	1	TcCLB.426435.9, TcCLB.509239.10, TcCLB.511073.10	Discarded	Omitted due to undefined or low-specificity rationale
2977326	WOWFPNRGXLWOHZ-UHFFFAOYSA-N	CC1=NC(=NC(=C1)C2=CC=C(C=C2)Cl)SCC(=O)NC3CC4CCC3C4	FALSE	0	FALSE	0	FALSE	No; 2 violations: MW>350, XLOGP3>3.5	4.45	30	FALSE	-	YHR190W	OG5_129470	1	TcCLB.507897.20, TcCLB.508369.20	Discarded	Omitted due to undefined or low-specificity rationale
17594604	YRBKEZXQBXATGS-UHFFFAOYSA-N	CC1=NC=C(C=C1)C2=NN3C(=NN=C3S2)CC(C)C	FALSE	0	FALSE	0	TRUE	Yes	3.27	60	FALSE	-	YPL160W	OG5_127407	1	TcCLB.509679.9, TcCLB.511049.40	Discarded	Omitted due to undefined or low-specificity rationale
16610459	HWHMEAQHWRYIKO-UHFFFAOYSA-N	CC1=NNC2=NC3=C(N2C1)C(=O)N(C(=O)N3C)CCCC4=CC=CC=C4	FALSE	0	FALSE	0	FALSE	No; 1 violation: MW>350	3.74	40	FALSE	-	YDL195W, YLR208W	OG5_127506, OG5_127687	2	TcCLB.506297.290, TcCLB.506525.20, TcCLB.511283.20	Discarded	Omitted due to undefined or low-specificity rationale
338932	WRZFUOOSXMQGBT-UHFFFAOYSA-N	CC1C(N(C(CC1=NO)C2=CC=CC=C2)C)C3=CC=CC=C3	FALSE	0	TRUE	3 alerts: imine_1, oxime_1, oxygen-nitrogen_single_bond	FALSE	No; 1 violation: XLOGP3>3.5	3.38	NA	FALSE	-	YGL116W	OG5_126765	1	TcCLB.511907.260	Discarded	Not available for purchase
2927068	OBHVGYORQQHBKS-UHFFFAOYSA-N	CC1CC(N2C3=C1C=C(C=C3C(=O)C2=O)C)(C)C	FALSE	0	TRUE	1 alert: diketo_group	FALSE	No; 1 violation: MW<250	2.78	100	TRUE	1885	YDL195W	OG5_127506	1	TcCLB.506297.290	Discarded	Not active on T. cruzi
4229818	FEBNTWHYQKGEIQ-UHFFFAOYSA-N	CC1CCC(C2=C(CCC12)C)C=C(C)C(=O)O	FALSE	0	TRUE	2 alerts: isolated_alkene, michael_acceptor_1	FALSE	No; 1 violation: MW<250	4.21	NA	FALSE	-	YGL167C, YPL240C	OG5_126623, OG5_126674	2	TcCLB.503563.10, TcCLB.503811.10, TcCLB.506591.4, TcCLB.506989.190, TcCLB.507713.30, TcCLB.509105.140, TcCLB.509105.150, TcCLB.509643.130, TcCLB.509643.139, TcCLB.509777.70	Discarded	Omitted due to undefined or low-specificity rationale
4450096	UVBLDLGZDSGCSN-UHFFFAOYSA-N	CC1CCC23CCC4(C5(CCC6C(C(CCC6(C5C=CC4(C2C1C)OC3=O)C)O)(C)C)C)C	FALSE	0	TRUE	1 alert: isolated_alkene	FALSE	No; 2 violations: MW>350, XLOGP3>3.5	7.00	238	FALSE	-	YOL012C	OG5_127916	1	TcCLB.511323.40	Discarded	Not affordable
3278	AVOLMBLBETYQHX-UHFFFAOYSA-N	CCC(=C)C(=O)C1=C(C(=C(C=C1)OCC(=O)O)Cl)Cl	FALSE	0	TRUE	1 alert: michael_acceptor_1	FALSE	No; 1 violation: XLOGP3>3.5	2.43	NA	TRUE	1885	YPR141C	OG5_126975	1	TcCLB.506211.114, TcCLB.510901.50	Discarded	Not active on T. cruzi
744821	XZWGMKAUYXISLI-UHFFFAOYSA-N	CCC1=CC(=O)OC2=C1C=CC(=C2C)OC	FALSE	0	TRUE	1 alert: cumarine	FALSE	No; 1 violation: MW<250	2.77	40	FALSE	-	YLR208W	OG5_127687	1	TcCLB.506525.20, TcCLB.511283.20	Discarded	Omitted due to undefined or low-specificity rationale
646879	VWWIZWZCXNZMNC-UHFFFAOYSA-N	CCC1=CC2=C(C=C1)OC(=C3C=C(C=CC3=O)NC=C4C=CC=C(C4=O)OC)N2	FALSE	0	TRUE	1 alert: michael_acceptor_1	FALSE	No; 2 violations: MW>350, XLOGP3>3.5	4.34	NA	TRUE	1476, 1478	YPR107C	OG5_128679	1	TcCLB.510219.30, TcCLB.511555.40	Discarded	Not available for purchase
2799341	WJVMYNBFRCUZMS-UHFFFAOYSA-N	CCC1=NN=C(S1)N=CNO	FALSE	0	TRUE	3 alerts: imine_1, imine_2, oxygen-nitrogen_single_bond	FALSE	No; 1 violation: MW<250	3.26	67	FALSE	-	YML094W	OG5_127820	1	TcCLB.506859.90, TcCLB.511815.60	Discarded	Omitted due to undefined or low-specificity rationale
3549980	NIJJYAXOARWZEE-UHFFFAOYSA-M	CCCC(CCC)C(=O)[O-]	FALSE	0	FALSE	0	FALSE	No; 1 violation: MW<250	1.25	NA	FALSE	-	YPR141C	OG5_126975	1	TcCLB.506211.114, TcCLB.510901.50	Discarded	Not available for purchase
4545207	NRDWUPPIGBHWAS-UHFFFAOYSA-N	CCCC1CC2=C(CC(CC3=C1C(=O)OC3=O)CC)C(=O)OC2=O	FALSE	0	TRUE	2 alerts: beta_keto_anhydride, more_than_2_esters	TRUE	Yes	4.57	400	FALSE	-	YPR141C	OG5_126975	1	TcCLB.506211.114, TcCLB.510901.50	Discarded	Not affordable
6336	HZJKXKUJVSEEFU-UHFFFAOYSA-N	CCCCC(CN1C=NC=N1)(C#N)C2=CC=C(C=C2)Cl	FALSE	0	FALSE	0	TRUE	Yes	2.62	16	FALSE	-	YHR007C	OG5_129288	1	TcCLB.506297.260, TcCLB.510101.50	Discarded	Omitted due to undefined or low-specificity rationale
5362	ONWXNHPOAGOMTG-UHFFFAOYSA-N	CCCCC1(COC(=O)CCC(=O)O)C(=O)N(N(C1=O)c1ccccc1)c1ccccc1	TRUE	1 alert: keto_keto_beta_B	TRUE	1 alert: beta_keto_anhydride	FALSE	No; 3 violations: MW>350, Rotors>7, XLOGP3>3.5	3.97	30	TRUE	1885	YER004W, YNL110C	OG5_128388, OG5_129406	2	TcCLB.508567.40, TcCLB.508989.30, TcCLB.509569.120, TcCLB.509611.50	Discarded	Not active on T. cruzi
2847414	LFLDQGMJNMZCIJ-UHFFFAOYSA-N	CCCCCCCCCCCCCCCC[N+]1=CN(C2=CC=CC=C21)C3=CC=CC=C3	FALSE	0	TRUE	1 alert: quaternary_nitrogen_1	FALSE	No; 3 violations: MW>350, Rotors>7, XLOGP3>3.5	3.59	NA	FALSE	-	YPL266W	OG5_126745	1	TcCLB.505807.220, TcCLB.507017.70	Discarded	Not available for purchase
5746414	OTKJDMGTUTTYMP-QZTJIDSGSA-N	CCCCCCCCCCCCCCC[C@@H](O)[C@H](N)CO	FALSE	0	FALSE	0	FALSE	No; 2 violations: Rotors>7, XLOGP3>3.5	3.42	380	FALSE	-	YDR280W, YNL169C, YOL127W, YPL143W, YPR187W	OG5_126659, OG5_126882, OG5_127072, OG5_127345, OG5_128421	5	TcCLB.407335.9, TcCLB.506199.5, TcCLB.506559.470, TcCLB.506863.50, TcCLB.507159.44, TcCLB.507159.65, TcCLB.507159.90, TcCLB.507485.15, TcCLB.507485.34, TcCLB.507673.65, TcCLB.508175.146, TcCLB.508459.18, TcCLB.509151.140, TcCLB.509551.149, TcCLB.511825.260	Discarded	Not affordable
2054753	NETKQGTYNFJEIM-UHFFFAOYSA-N	CCCCN(C(=O)NC(=O)NC1=CC=C(C=C1)Cl)S(=O)(=O)C	FALSE	0	FALSE	0	FALSE	No; 1 violation: Rotors>7	2.84	64	FALSE	-	YPL210C	OG5_128517	1	TcCLB.508897.20	Discarded	Omitted due to undefined or low-specificity rationale
1906281	JJMOUYPQUNZHQG-UHFFFAOYSA-N	CCCCSC1=NN=C2N1C3=CC=CC=C3S2	FALSE	0	FALSE	0	FALSE	No; 1 violation: XLOGP3>3.5	03.09	45	FALSE	-	YLR208W	OG5_127687	1	TcCLB.506525.20, TcCLB.511283.20	Accepted	Accepted
4203518	DMXYGCNTSRXDPP-UHFFFAOYSA-N	CCN(CC)C1=CC(=C(C=C1[N+](=O)[O-])[N+](=O)[O-])O	FALSE	0	TRUE	2 alerts: nitro_group, oxygen-nitrogen_single_bond	TRUE	Yes	2.79	64	FALSE	-	YLR208W	OG5_127687	1	TcCLB.506525.20, TcCLB.511283.20	Accepted	Accepted
3162678	JKJLETUKWLALKV-UHFFFAOYSA-N	CCN1C(=C(N2C1=NC3=C2C(=O)N(C(=O)N3C)C)C)C	FALSE	0	FALSE	0	TRUE	Yes	2.65	60	FALSE	-	YDL140C	OG5_126637	1	TcCLB.504105.30, TcCLB.509011.20, TcCLB.510685.30	Accepted	Accepted
2808376	FBVMBKURYFZUDE-UHFFFAOYSA-N	CCOC(=O)C1=C(N(N=C1)C2=CC=C(C=C2)N)C(F)(F)F	TRUE	1 alert: anil_no_alk	TRUE	1 alert: aniline	TRUE	Yes	2.43	67	FALSE	-	YML094W	OG5_127820	1	TcCLB.506859.90, TcCLB.511815.60	Accepted	Accepted
2742184	HOOXMKJYQNXIIY-UHFFFAOYSA-N	CCOC(=O)C1=C(OC(=C1)C2=CC=C(C=C2)N)C	TRUE	1 alert: anil_no_alk_C	TRUE	1 alert: aniline	FALSE	No; 1 violation: MW<250	3.11	43	FALSE	-	YML094W	OG5_127820	1	TcCLB.506859.90, TcCLB.511815.60	Discarded	Omitted due to undefined or low-specificity rationale
3549	SXJDCULZDFWMJC-UHFFFAOYSA-N	CCOC(=O)C1=C(OC2=C(C1C(C#N)C(=O)OCC)C=C(C=C2)Br)N	FALSE	0	TRUE	1 alert: more_than_2_esters	FALSE	No; 1 violation: MW>350	4.28	42	FALSE	-	YML094W	OG5_127820	1	TcCLB.506859.90, TcCLB.511815.60	Discarded	Omitted due to undefined or low-specificity rationale
2818622	CPWMOTDLIBPEFB-UHFFFAOYSA-N	CCOC(=O)C1=CC(=C(C=C1)N2CCOCC2)NC=C3C=C(C=CC3=O)Cl	FALSE	0	TRUE	1 alert: michael_acceptor_1	FALSE	No; 1 violation: MW>350	3.87	NA	FALSE	-	YML094W	OG5_127820	1	TcCLB.506859.90, TcCLB.511815.60	Discarded	Not available for purchase
641871	HYGPOYRIGOMNSV-UHFFFAOYSA-N	CCOC(=O)C1=CN=C2N(C1=O)CCS2	FALSE	0	FALSE	0	FALSE	No; 1 violation: MW<250	2.56	50	FALSE	-	YML094W	OG5_127820	1	TcCLB.506859.90, TcCLB.511815.60	Accepted	Accepted
2727879	LEHADPXDCMZLNN-UHFFFAOYSA-N	CCOC(=O)CC1=NN2C(=NN=C2SC1)C3=CC(=CC(=C3)Cl)Cl	FALSE	0	FALSE	0	FALSE	No; 2 violations: MW>350, XLOGP3>3.5	3.76	67	FALSE	-	YML094W	OG5_127820	1	TcCLB.506859.90, TcCLB.511815.60	Discarded	Omitted due to undefined or low-specificity rationale
2865180	IXGGBZXZSJGHON-UHFFFAOYSA-N	CCOC1=CC=C(C=C1)N2C(=O)CC(C2=O)SC3=CC=CC=C3C(=O)O	FALSE	0	TRUE	1 alert: phthalimide	FALSE	No; 1 violation: MW>350	3.27	NA	FALSE	-	YOR207C	OG5_126694	1	TcCLB.505997.210, TcCLB.511417.40	Discarded	Not available for purchase
4139	RBTBFTRPCNLSDE-UHFFFAOYSA-N	CN(C)C1=CC2=C(C=C1)N=C3C=CC(=[N+](C)C)C=C3S2	FALSE	0	TRUE	2 alerts: polycyclic_aromatic_hydrocarbon_2, quaternary_nitrogen_1	TRUE	Yes	3.40	NA	TRUE	685529	YGL167C, YLL041C	OG5_126674, OG5_126893	2	TcCLB.503563.10, TcCLB.504949.30, TcCLB.505843.24, TcCLB.509769.60, TcCLB.509777.70	Discarded	Not available for purchase
2828449	ZOZHRQACKWQYOW-UHFFFAOYSA-N	CN(C)C1=CC=C(C=C1)C=NNC2=C(C=C(C=N2)Cl)Cl	TRUE	1 alert: hzone_anil_di_alk	TRUE	1 alert: imine_1	FALSE	No; 1 violation: XLOGP3>3.5	2.83	40	FALSE	-	YNL287W	OG5_127608	1	TcCLB.511211.20	Discarded	Omitted due to undefined or low-specificity rationale
2727904	QSTYIDFMCLHHCL-UHFFFAOYSA-N	CN(C)C=NC1=NC2=C(S1)CCC3=CC=CC=C32	FALSE	0	TRUE	2 alerts: imine_1, imine_2	TRUE	Yes	3.26	67	FALSE	-	YML094W	OG5_127820	1	TcCLB.506859.90, TcCLB.511815.60	Discarded	Omitted due to undefined or low-specificity rationale
200187	RSRQDUSONVRSMB-UHFFFAOYSA-N	CN(C)CCC(=O)C1=CC=C(C=C1)Br	FALSE	0	FALSE	0	TRUE	Yes	1.37	34	FALSE	-	YGR083C	OG5_128137	1	TcCLB.509835.20, TcCLB.510223.5	Discarded	Omitted due to undefined or low-specificity rationale
1354688	RZTWYYBSFGCMJM-UHFFFAOYSA-N	CN1C(=O)C(=CC2=CC=CO2)SC1=S	TRUE	1 alert: ene_rhod_A	TRUE	2 alerts: michael_acceptor_1, thiocarbonyl_group	FALSE	No; 1 violation: MW<250	(3.04)	30	FALSE	-	YPR107C	OG5_128679	1	TcCLB.510219.30, TcCLB.511555.40	Accepted	Accepted
564103	AMVYIWDUIZXASU-UHFFFAOYSA-N	CN1C2=C(C(=O)N(C1=O)CC3=CC(=CC=C3)Cl)N(C=N2)CC4=CC=CC=C4	FALSE	0	FALSE	0	FALSE	No; 1 violation: MW>350	2.63	120	FALSE	-	YBR002C	OG5_126777	1	TcCLB.508173.60	Accepted	Accepted
69751	XUVKSPPGPPFPQN-UHFFFAOYSA-N	CN1C2=CC=CC=C2C(=O)C3=CC=CC=C31	FALSE	0	TRUE	1 alert: polycyclic_aromatic_hydrocarbon_2	FALSE	No; 1 violation: MW<250	1.51	40	FALSE	-	YOR116C, YOR207C	OG5_126637, OG5_126694	2	TcCLB.504105.30, TcCLB.505997.210, TcCLB.509011.20, TcCLB.510685.30, TcCLB.511417.40	Discarded	Omitted due to undefined or low-specificity rationale
748821	VKNOZIUXLYWWPZ-UHFFFAOYSA-N	CN1C2=CC=CC=C2N(C1=O)CCOC3=CC=CC=C3	FALSE	0	FALSE	0	TRUE	Yes	2.28	50	FALSE	-	YLR208W	OG5_127687	1	TcCLB.506525.20, TcCLB.511283.20	Accepted	Accepted
1109367	MWLWIHNJMRZSMD-UHFFFAOYSA-N	CN1CC(=CC2=CC=CC=C2Cl)C(=O)C(=CC3=CC=CC=C3Cl)C1	TRUE	1 alert: ene_one_ene_A	TRUE	1 alert: michael_acceptor_1	FALSE	No; 2 violations: MW>350, XLOGP3>3.5	2.90	NA	FALSE	-	YML094W	OG5_127820	1	TcCLB.506859.90, TcCLB.511815.60	Discarded	Not available for purchase
398788	RZUHGAKUNBFQJS-UHFFFAOYSA-N	CN1CCC2=CC(=C(C3=C4C=C(C(=CC4=CC1=C23)OC)OC)OC)OC	FALSE	0	TRUE	1 alert: polycyclic_aromatic_hydrocarbon_3	FALSE	No; 2 violations: MW>350, XLOGP3>3.5	2.69	375	TRUE	1476, 1478	YPL252C	OG5_126994	1	TcCLB.421057.10, TcCLB.504575.40, TcCLB.508879.70, TcCLB.509011.70	Discarded	Not active on Tryps
6223	FIVPIPIDMRVLAY-RBJBARPLSA-N	CN3C(=O)[C@]24CC1=CC=C[C@H](O)[C@H]1N2C(=O)[C@@]3(CO)SS4	FALSE	0	TRUE	1 alert: disulphide	TRUE	Yes	5.63	190	TRUE	475975, 475977, 475976	YDL075W, YGR209C, YJL111W, YJR007W, YNL069C, YPR187W	OG5_126613, OG5_126907, OG5_126957, OG5_127345, OG5_127433, OG5_127782	6	TcCLB.504797.40, TcCLB.506199.5, TcCLB.506201.20, TcCLB.506315.50, TcCLB.506693.4, TcCLB.506739.150, TcCLB.507159.44, TcCLB.507159.65, TcCLB.507159.90, TcCLB.507485.15, TcCLB.507485.34, TcCLB.507673.20, TcCLB.507673.65, TcCLB.508153.730, TcCLB.508461.410, TcCLB.510663.19, TcCLB.510663.30, TcCLB.510737.70, TcCLB.510737.79, TcCLB.511577.83	Accepted	Accepted
2739060	BIYZVXHFNNODHD-UHFFFAOYSA-N	CNC(=S)NN=C(C1=CC=CC=N1)N	FALSE	0	TRUE	3 alerts: imine_1, imine_2, thiocarbonyl_group	FALSE	No; 1 violation: MW<250	2.54	67	FALSE	-	YML094W	OG5_127820	1	TcCLB.506859.90, TcCLB.511815.60	Discarded	Omitted due to undefined or low-specificity rationale
2729754	RKQQOWLIGPREBW-UHFFFAOYSA-N	CNS(=O)(=O)C1=C(C=CC(=C1)Br)S(=O)C2=CC=CC=C2C(=O)O	FALSE	0	FALSE	0	FALSE	No; 1 violation: MW>350	3.41	67	TRUE	1885	YML094W	OG5_127820	1	TcCLB.506859.90, TcCLB.511815.60	Discarded	Not active on T. cruzi
2819498	KBZUEXLGDZQZNG-UHFFFAOYSA-N	COC(=O)C1=C(CSC1)NC2=CC=C(C=C2)Cl	FALSE	0	FALSE	0	TRUE	Yes	2.93	67	FALSE	-	YML094W	OG5_127820	1	TcCLB.506859.90, TcCLB.511815.60	Discarded	Omitted due to undefined or low-specificity rationale
2950836	JKNIBRIKXPAWMV-UHFFFAOYSA-N	COC(=O)C1=CC=C(C=C1)NC(=O)CSC2=CC(=CC=C2)Cl	FALSE	0	FALSE	0	FALSE	No; 1 violation: XLOGP3>3.5	2.28	32	FALSE	-	YOL077C	OG5_127903	1	TcCLB.511287.90	Discarded	Omitted due to undefined or low-specificity rationale
2051	GFNNBHLJANVSQV-UHFFFAOYSA-N	COC1=C(C=C2C(=C1)C(=NC=N2)NC3=CC(=CC=C3)Cl)OC	FALSE	0	FALSE	0	FALSE	No; 1 violation: XLOGP3>3.5	2.51	67	FALSE	-	YML094W	OG5_127820	1	TcCLB.506859.90, TcCLB.511815.60	Accepted	Accepted
3314	RRAFCDWBNXTKKO-UHFFFAOYSA-N	COC1=C(C=CC(=C1)CC=C)O	FALSE	0	TRUE	1 alert: isolated_alkene	FALSE	No; 1 violation: MW<250	1.58	48	TRUE	492961, 624173, 1478, 1476, 1501101, 1501096, 1501095, 1086692, 1086691	YPR119W, YPR141C	OG5_126649, OG5_126975	2	TcCLB.506211.114, TcCLB.506711.30, TcCLB.507089.260, TcCLB.509455.140, TcCLB.510901.50, TcCLB.511025.120	Discarded	Not active on Tryps
105741	ULBJILHSWMGASA-UHFFFAOYSA-N	COC1=C(C=CC(=C1)[N+](=O)[O-])N2CCCC2	TRUE	1 alert: anil_di_alk_A	TRUE	2 alerts: nitro_group, oxygen-nitrogen_single_bond	FALSE	No; 1 violation: MW<250	2.16	50	FALSE	-	YML094W	OG5_127820	1	TcCLB.506859.90, TcCLB.511815.60	Discarded	Omitted due to undefined or low-specificity rationale
768764	ABKONMXONQQXKA-UHFFFAOYSA-N	COC1=CC(=C(C=C1)O)C(=O)CC(=O)C2=CC=C(C=C2)F	FALSE	0	TRUE	1 alert: beta_keto_anhydride	TRUE	Yes	2.14	53	TRUE	1885	YBR192W, YPL266W	OG5_126745, OG5_128577	2	TcCLB.505807.220, TcCLB.506739.80, TcCLB.507017.70, TcCLB.510819.100	Discarded	Not active on T. cruzi
2803690	QRTVQOCXVYUFQB-UHFFFAOYSA-N	COC1=CC(=CC(=C1OC)OC)C=C(C#N)C(=S)N	FALSE	0	TRUE	3 alerts: conjugated_nitrile_group, michael_acceptor_1, thiocarbonyl_group	TRUE	Yes	2.71	67	FALSE	-	YML094W	OG5_127820	1	TcCLB.506859.90, TcCLB.511815.60	Discarded	Omitted due to undefined or low-specificity rationale
1365574	DZJNBSVRWKLBRF-UHFFFAOYSA-N	COC1=CC=C(C=C1)C=CC=C2C(=O)NC(=S)S2	TRUE	1 alert: ene_rhod_A	TRUE	2 alerts: michael_acceptor_1, thiocarbonyl_group	TRUE	Yes	2.92	30	FALSE	-	YLR208W	OG5_127687	1	TcCLB.506525.20, TcCLB.511283.20	Accepted	Accepted
256920	SWFPUENXLOVPMV-UHFFFAOYSA-N	COC1=CC=CC(=CNCCCNC=C2C=CC=C(C2=O)OC)C1=O	FALSE	0	TRUE	1 alert: michael_acceptor_1	FALSE	No; 2 violations: Rotors>7, XLOGP3>3.5	4.32	NA	FALSE	-	YLR060W	OG5_127490	1	TcCLB.506127.30, TcCLB.508271.10	Discarded	Not available for purchase
2741716	PUZDZERWWISKMQ-UHFFFAOYSA-N	COC1=CC=CC=C1N2CCN(CC2)C(=O)NC3=CC(=CC(=C3)Cl)Cl	FALSE	0	FALSE	0	FALSE	No; 2 violations: MW>350, XLOGP3>3.5	2.64	67	FALSE	-	YML094W	OG5_127820	1	TcCLB.506859.90, TcCLB.511815.60	Discarded	Omitted due to undefined or low-specificity rationale
10957430	NESRXFGQJARQNM-OWYFMNJBSA-N	CO[C@@H]2C(=O)CC[C@]1(CO1)[C@@]2(O)[C@@]3(C)O[C@@H]3CC=C(C)C	FALSE	0	TRUE	2 alerts: Three-membered_heterocycle, isolated_alkene	TRUE	Yes	5.11	294	FALSE	-	YBR084C-A, YDL191W, YEL054C, YHR170W, YLR118C, YMR143W, YMR242C, YOL120C, YOR224C	OG5_126930, OG5_126940, OG5_127022, OG5_127130, OG5_127176, OG5_127236, OG5_127329, OG5_127754, OG5_127936	9	TcCLB.503395.40, TcCLB.503843.10, TcCLB.503899.20, TcCLB.503899.30, TcCLB.504037.30, TcCLB.504147.20, TcCLB.506181.50, TcCLB.506729.90, TcCLB.506797.70, TcCLB.506933.80, TcCLB.506957.90, TcCLB.507513.60, TcCLB.507513.70, TcCLB.508175.309, TcCLB.508175.329, TcCLB.508413.44, TcCLB.509149.40, TcCLB.509149.60, TcCLB.509979.90, TcCLB.509979.95, TcCLB.510039.90, TcCLB.510755.129, TcCLB.511001.120, TcCL…	Accepted	Accepted
2821046	GERHNZJKBJVPGZ-UHFFFAOYSA-N	CSC1=C(C(=C(S1)C2=CC=NN2)C3=CC=CC=C3)C#N	FALSE	0	FALSE	0	FALSE	No; 1 violation: XLOGP3>3.5	3.23	67	FALSE	-	YML094W	OG5_127820	1	TcCLB.506859.90, TcCLB.511815.60	Accepted	Accepted
71616	BCEHBSKCWLPMDN-MGPLVRAMSA-N	C[C@@H](c1ncncc1F)[C@](O)(CN2C=NC=N2)c3ccc(F)cc3F	FALSE	0	FALSE	0	TRUE	Yes	3.61	40	TRUE	774657, 1189129, 774655, 1189133, 485367	YGR209C, YHR007C, YIL021W, YJL050W, YNL069C	OG5_126613, OG5_126957, OG5_127259, OG5_127622, OG5_129288	5	TcCLB.504797.40, TcCLB.506201.20, TcCLB.506297.260, TcCLB.506315.50, TcCLB.506739.150, TcCLB.507673.20, TcCLB.508409.30, TcCLB.510101.50, TcCLB.510105.9, TcCLB.511577.83	Accepted	Accepted
54683265	OQJADHLOEAOIGC-NOHGZBONSA-N	C[C@H]1C[C@@H](C)[C@@H]([C@@H](C=C)C1)C2=C(O)C=CN(O)C2=O	FALSE	0	TRUE	2 alerts: N-hydroxyl_pyridine, isolated_alkene	TRUE	Yes	3.96	190	FALSE	-	YHR010W, YMR284W	OG5_127262, OG5_129086	2	TcCLB.503643.10, TcCLB.504121.10, TcCLB.506817.30, TcCLB.506817.50, TcCLB.511545.20, TcCLB.511545.40	Accepted	Accepted
4546391	ZVPDNRVYHLRXLX-UHFFFAOYSA-N	Cc1ccc(cc1)c1nn(c2c1c(N)ncn2)C(C)(C)C	FALSE	0	FALSE	0	TRUE	Yes	2.76	34	FALSE	-	YDR011W, YOR091W	OG5_126574, OG5_128184	2	TcCLB.503897.30, TcCLB.506579.10, TcCLB.507681.100, TcCLB.509563.40	Discarded	Omitted due to undefined or low-specificity rationale
4211	JWBOIMRXGHLCPP-UHFFFAOYSA-N	ClC(C(c1ccccc1Cl)c1ccc(cc1)Cl)Cl	FALSE	0	TRUE	1 alert: alkyl_halide	FALSE	No; 1 violation: XLOGP3>3.5	2.56	10	FALSE	-	YNL241C	OG5_127121	1	TcCLB.509287.50	Discarded	Omitted due to undefined or low-specificity rationale
68037	SSPYSWLZOPCOLO-UHFFFAOYSA-N	O=C1C=NNC(=O)N1	FALSE	0	FALSE	0	FALSE	No; 1 violation: MW<250	1.78	41	FALSE	-	YPR181C	OG5_127203	1	TcCLB.506249.20, TcCLB.508231.230	Discarded	Not active on Tryps
4156	MBABOKRGFJTBAE-UHFFFAOYSA-N	O=S(=O)(OC)C	FALSE	0	TRUE	1 alert: sulfonic_acid_1	FALSE	No; 1 violation: MW<250	2.47	30	FALSE	-	YDL082W, YIL021W, YMR242C, YOL127W	OG5_126659, OG5_127128, OG5_127130, OG5_127622	4	TcCLB.506957.90, TcCLB.508153.280, TcCLB.508153.290, TcCLB.508175.146, TcCLB.508409.30, TcCLB.509151.140, TcCLB.510323.30, TcCLB.511001.120, TcCLB.511727.129	Discarded	Omitted due to undefined or low-specificity rationale
938	PVNIIMVLHYAWGP-UHFFFAOYSA-N	OC(=O)c1cccnc1	FALSE	0	FALSE	0	FALSE	No; 1 violation: MW<250	1.00	39	TRUE	485367, 1430, 1478, 1885	YBL087C, YBR191W, YIL018W, YLR118C, YMR142C, YMR309C, YNL178W, YNL223W, YPL131W, YPL178W	OG5_126641, OG5_126678, OG5_126766, OG5_126820, OG5_127090, OG5_127111, OG5_127128, OG5_127329, OG5_127970, OG5_127988	10	TcCLB.430605.29, TcCLB.504021.109, TcCLB.504071.80, TcCLB.506405.149, TcCLB.506797.70, TcCLB.507251.20, TcCLB.507611.310, TcCLB.507677.39, TcCLB.507723.130, TcCLB.508153.280, TcCLB.508153.290, TcCLB.508299.60, TcCLB.508461.480, TcCLB.508461.490, TcCLB.509353.30, TcCLB.509671.80, TcCLB.510323.30, TcCLB.510765.60, TcCLB.510765.70, TcCLB.511181.100, TcCLB.511527.34, TcCLB.511527.50, TcCLB.511907.50	Discarded	Not active on Tryps

## Sheet: S2 - Sourced compounds
CID	PubChem CID	Compound name	Compound name / class	Supplier Name	Original Supplier	SupplierID	CatalogID	Purity	Smiles	S. cerevisiae Genes Systematic Name	S. cerevisiae Genes Standard Name	Ortholog groups	Number of ortholog groups	T. cruzi Genes
1	8934436	Benzofuro[2,3-b]quinoxaline	quinoxaline	Hit2Lead	Hit2Lead	9135149	9135149	>=90%	O1C2=C(C=CC=C2)C3=NC4=CC=CC=C4N=C13	YOR116C	RPO31	OG5_126637	1	TcCLB.504105.30, TcCLB.509011.20, TcCLB.510685.30
2	1365574	4-Thiazolidinone	thizolidinone (class)	Hit2Lead	Hit2Lead	5763493	5763493	>=90%	COC1=CC=C(C=C1)C=CC=C2C(=O)NC(=S)S2	YLR208W	SEC13	OG5_127687	1	TcCLB.506525.20, TcCLB.511283.20
3	748821	1-methyl-3-(2-phenoxyethyl)-1,3-dihydro-2H-benzimidazol-2-one	benzimidazole (class)	Hit2Lead	Hit2Lead	5656423	5656423	>=90%	CN1C(=O)N(CCOC2=CC=CC=C2)C3=C1C=CC=C3	YLR208W	SEC13	OG5_127687	1	TcCLB.506525.20, TcCLB.511283.20
4	6223	Gliotoxin	gliotoxin	Molport	AA BLOCKS	MolPort-046-196-816	AA006149	≥98%	CN3C(=O)[C@]24CC1=CC=C[C@H](O)[C@H]1N2C(=O)[C@@]3(CO)SS4	YDL075W, YGR209C, YJL111W, YJR007W, YNL069C, YPR187W	RPL31A, TRX2, CCT7, SUI2, RPL16B, RPO26	OG5_126613, OG5_126907, OG5_126957, OG5_127345, OG5_127433, OG5_127782	6	TcCLB.504797.40, TcCLB.506199.5, TcCLB.506201.20, TcCLB.506315.50, TcCLB.506693.4, TcCLB.506739.150, TcCLB.507159.44, TcCLB.507159.65, TcCLB.507159.90, TcCLB.507485.15, TcCLB.507485.34, TcCLB.507673.20, TcCLB.507673.65, TcCLB.508153.730, TcCLB.508461.410, TcCLB.510663.19, TcCLB.510663.30, TcCLB.510737.70, TcCLB.510737.79, TcCLB.511577.83
5	90470157	(-)-Pyridoxatin	Pyridoxatin	Molport	Cayman Europe	MolPort-046-856-995	27607	>=98%	C[C@@H]1C[C@H](C)[C@H]([C@@H](C1)C=C)C1=C(O)C=CN(O)C1=O	YHR010W, YMR284W	RPL27A, YKU70	OG5_127262, OG5_129086	2	TcCLB.503643.10, TcCLB.504121.10, TcCLB.506817.30, TcCLB.506817.50, TcCLB.511545.20, TcCLB.511545.40
6	4203518	5-(Diethylamino)-2,4-dinitrophenol	dinitrophenol (class)	Molport	ChemDiv, Inc.	MolPort-003-717-426	0302-0250	>90%	CCN(CC)C1=C(C=C(C(O)=C1)[N+]([O-])=O)[N+]([O-])=O	YLR208W	SEC13	OG5_127687	1	TcCLB.506525.20, TcCLB.511283.20
7	2808376	Ethyl 1-(4-aminophenyl)-5-(trifluoromethyl)-1H-pyrazole-4-carboxylate	pyrazole (class)	Molport	Maybridge, Ltd.	MolPort-002-899-192	GK02419	0.9	CCOC(=O)C1=C(N(N=C1)C1=CC=C(N)C=C1)C(F)(F)F	YML094W	GIM5	OG5_127820	1	TcCLB.506859.90, TcCLB.511815.60
8	2821046	2-methylsulfanyl-4-phenyl-5-(1H-pyrazol-5-yl)thiophene-3-carbonitrile	tiophene (class)	Molport	Maybridge, Ltd.	MolPort-002-907-142	KM05362	0.9	CSC1=C(C#N)C(=C(S1)C1=NNC=C1)C1=CC=CC=C1	YML094W	GIM5	OG5_127820	1	TcCLB.506859.90, TcCLB.511815.60
9	305252	1H-Benz[de]isoquinoline-1, 2-(2-furanylmethyl)-6-nitro-	isoquinoline (class)	Molport	Maybridge, Ltd.	MolPort-002-911-980	PHG00961	0.9	[O-][N+](=O)C1=C2C=CC=C3C(=O)N(CC4=CC=CO4)C(=O)C(C=C1)=C23	YML094W	GIM5	OG5_127820	1	TcCLB.506859.90, TcCLB.511815.60
10	3651118	N-3-bromobenzoyl-N'-picolinoyl hydrazine	halobenzoic acid (class)	Molport	UkrOrgSynthesis Ltd. (stock)	MolPort-004-580-653	PB27806230	>90%	BrC1=CC=CC(=C1)C(=O)NNC(=O)C1=CC=CC=N1	YDL195W	SEC31	OG5_127506	1	TcCLB.506297.290
11	1906281	3-(Butylsulfanyl)[1,2,4]triazolo[3,4-b][1,3]benzothiazole	benzotriazole	Molport	Vitas-M Laboratory, Ltd.	MolPort-000-248-637	STK858697	>90%	CCCCSC1=NN=C2SC3=CC=CC=C3N12	YLR208W	SEC13	OG5_127687	1	TcCLB.506525.20, TcCLB.511283.20
12	5350887	3-(2-chlorophenyl)-7-hydroxy-4H-chromen-4-one	isoflavone	Molport	Vitas-M Laboratory, Ltd.	MolPort-000-662-342	STL522930	>90%	OC1=CC=C2C(=O)C(=COC2=C1)C1=C(Cl)C=CC=C1	YDR037W	KRS1	OG5_126972	1	TcCLB.508971.30
13	3156273	2-amino-4-(5-methylfuran-2-yl)-5-oxo-4H,5H-pyrano[3,2-c]chromene-3-carbonitrile	angular pyranocoumarin	Molport	Vitas-M Laboratory, Ltd.	MolPort-000-919-969	STL360898	>90%	CC1=CC=C(O1)C1C(C#N)=C(N)OC2=C1C(=O)OC1=CC=CC=C21	YOR207C	RET1	OG5_126694	1	TcCLB.505997.210, TcCLB.511417.40
14	2854582	[2-(4-chlorophenyl)-1,3-dioxo-1,2,3,3a,7,7a-hexahydro-4H-4,7-epoxyisoindol-4-yl]methanediyl diacetate	phenylpyrrolidine	Molport	Vitas-M Laboratory, Ltd.	MolPort-002-116-873	STK260129	>90%	CC(=O)OC(OC(C)=O)C12OC(C=C1)C1C2C(=O)N(C1=O)C1=CC=C(Cl)C=C1	YBR154C, YIL021W, YKL006W, YOL127W, YPR187W	RPB5, RPB3, RPL14A, RPL25, RPO26	OG5_126659, OG5_127132, OG5_127345, OG5_127455, OG5_127622	5	TcCLB.506199.5, TcCLB.506357.90, TcCLB.506861.30, TcCLB.506937.30, TcCLB.507159.44, TcCLB.507159.65, TcCLB.507159.90, TcCLB.507485.15, TcCLB.507485.34, TcCLB.507673.65, TcCLB.508175.146, TcCLB.508409.30, TcCLB.509151.140, TcCLB.510437.20, TcCLB.511277.20, TcCLB.511825.200
15	441209	Spirodilactone	benzofuranone	Molport	Vitas-M Laboratory, Ltd.	MolPort-002-323-687	STK371516	>90%	O=C1CCC2(O1)OC(=O)C1=C2C=CC=C1	YML126C	ERG13	OG5_127526	1	TcCLB.511903.40
16	1354688	4-Thiazolidinone, 5-(2-furanylmethylene)-3-methyl-2-thioxo-	thiazolidine	Molport	Vitas-M Laboratory, Ltd.	MolPort-002-569-493	STL357574	>90%	CN1C(=O)C(=CC2=CC=CO2)SC1=S	YPR107C	YTH1	OG5_128679	1	TcCLB.510219.30, TcCLB.511555.40
17	564103	7-Benzyl-1-(3-chlorobenzyl)-3-methyl-3,7-dihydro-1H-purine-2,6-dione	xhanthine	Molport	Vitas-M Laboratory, Ltd.	MolPort-002-710-807	STK765310	>90%	CN1C2=C(N(CC3=CC=CC=C3)C=N2)C(=O)N(CC2=CC(Cl)=CC=C2)C1=O	YBR002C	RER2	OG5_126777	1	TcCLB.508173.60
18	3916847	2-[(E)-{[4-(1,3-benzothiazol-2-yl)phenyl]imino}methyl]-6-bromo-4-chlorophenol	benzothiazole	Molport	Vitas-M Laboratory, Ltd.	MolPort-002-944-305	STK090548	>90%	C1=CC=C2C(=C1)N=C(S2)C3=CC=C(C=C3)NC=C4C=C(C=C(C4=O)Br)Cl	YHR007C	ERG11	OG5_129288	1	TcCLB.506297.260, TcCLB.510101.50
19	4118451	4,7-dimethyl-2-[3-(trifluoromethyl)phenyl]-3a,4,7,7a-tetrahydro-1H-4,7-epoxyisoindole-1,3(2H)-dione	phenylpyrrolidine	Molport	Vitas-M Laboratory, Ltd.	MolPort-006-713-091	STL388196	>90%	CC12OC(C)(C=C1)C1C2C(=O)N(C1=O)C1=CC(=CC=C1)C(F)(F)F	YLR208W	SEC13	OG5_127687	1	TcCLB.506525.20, TcCLB.511283.20
20	8515	anthra(1,9-cd)pyrazol-6(2H)-one	anthracene	Molport	AA BLOCKS	MolPort-009-019-397	AA000YOL	0.98	O=C1C2=C3C(NN=C3C3=CC=CC=C13)=CC=C2	YJR013W	GPI14	OG5_128297	1	TcCLB.503909.100, TcCLB.511507.50
21	641871	Ethyl 5-oxo-2,3-dihydro-5H-(1,3)thiazolo(3,2-a)pyrimidine-6-carboxylate	pyrimidine derivative	Molport	AA BLOCKS	MolPort-000-146-304	AA007HBS	0.98	CCOC(=O)C1=CN=C2SCCN2C1=O	YML094W	GIM5	OG5_127820	1	TcCLB.506859.90, TcCLB.511815.60
22	71616	Voriconazole	triazole	Molport	Cayman Europe	MolPort-006-396-376	17803	>=99%	C[C@@H](C1=NC=NC=C1F)[C@](CN2C=NC=N2)(C3=C(C=C(C=C3)F)F)O	YGR209C, YHR007C, YIL021W, YJL050W, YNL069C	TRX2, ERG11, RPB3, MTR4, RPL16B	OG5_126613, OG5_126957, OG5_127259, OG5_127622, OG5_129288	5	TcCLB.504797.40, TcCLB.506201.20, TcCLB.506297.260, TcCLB.506315.50, TcCLB.506739.150, TcCLB.507673.20, TcCLB.508409.30, TcCLB.510101.50, TcCLB.510105.9, TcCLB.511577.83

## Sheet: S3 - Genes asociated with CID8
gene_name_sce	OMCL	Discarded	gene_product_sce	gene_name_tcr	gene_product_tcr
YNR030W	OG5_129165	Promiscuous (220 compound associations)	dolichyl-P-Man:Man(7)GlcNAc(2)-PP-dolichol alpha-1,6-mannosyltransferase	TcCLB.511621.60, TcCLB.509317.50	dolichyl-P-Man:GDP-Man7GlcNAc2-PP-dolichyl alpha-1,6-mannosyltransferase, putative
YNL298W	OG5_127124	Not essential	Cla4p	TcCLB.510733.10, TcCLB.509551.10	p21-activated kinase 3, putative
YHR030C	OG5_126781	Promiscuous (925 compound associations)	mitogen-activated serine/threonine-protein kinase SLT2	TcCLB.511837.70, TcCLB.511299.70, TcCLB.510123.20, TcCLB.506483.69	mitogen-activated protein
YEL061C	OG5_145177	Not essential	Cin8p	TcCLB.506503.80, TcCLB.511293.60	kinesin, putative
YML094W	OG5_127820		Gim5p	TcCLB.511815.60, TcCLB.506859.90	prefoldin, putative	Selected by the pipeline
YDL134C	OG5_127141	Promiscuous (270 compound associations)	phosphoprotein phosphatase 2A catalytic subunit PPH21	TcCLB.509453.50, TcCLB.511881.20	serine/threonine-protein phosphatase
YLR113W	OG5_128610	Not essential	mitogen-activated protein kinase HOG1	TcCLB.509475.10, TcCLB.509553.60	mitogen-activated protein kinase 3, putative
YPL241C	OG5_180432	No ortholog in trypanosmatids	Cin2p	-	-
YNL298W	OG5_127124	Not essential	Cla4p	-	-
YMR307W	OG5_130471	No ortholog in trypanosmatids	3-beta-glucanosyltransferase GAS1	-	-
YLR085C	OG5_129661	No ortholog in trypanosmatids	Arp6p	-	-

## Sheet: S4 - Comparison of known inhibi
Compound	Organism	Tanimoto	Braun-Blanquet	Tversky index	Citation
Cladosporin	P. falciparum	0.17	0.35	0.54	1
DDD508	C. parvum	0.22	0.38	0.55	2
DDD489	C. parvum	0.04	0.36	0.5	2
DDD02049209	M. tuberculosis	0.05	0.29	0.59	3
DMU371	T. cruzi	0.03	0.16	0.71	4
DMU759	T. cruzi	0.01	0.18	0.63	4
1	Hoepfner D, McNamara CW, Lim CS, Studer C, Riedl R, Aust T, McCormack SL, Plouffe DM, Meister S, Schuierer S, Plikat U, Hartmann N, Staedtler F, Cotesta S, Schmitt EK, Petersen F, Supek F, Glynne RJ, Tallarico JA, Porter JA, Fishman MC, Bodenreider C, Diagana TT, Movva NR, Winzeler EA. 2012. Selective and Specific Inhibition of the Plasmodium falciparum Lysyl-tRNA Synthetase by the Fungal Seconda…
2	Caldwell N, Peet C, Miller P, Colon BL, Taylor MG, Cocco M, Dawson A, Lukac I, Teixeira JE, Robinson L, Frame L, Seizova S, Damerow S, Tamaki F, Post J, Riley J, Mutter N, Hanna JC, Ferguson L, Hu X, Tinti M, Forte B, Norcross NR, Campbell PS, Svensen N, Caldwell FC, Jansen C, Postis V, Read KD, Huston CD, Gilbert IH, Baragaña B, Pawlowic MC. 2024. Cryptosporidium lysyl-tRNA synthetase inhibitors…
3	Green SR, Davis SH, Damerow S, Engelhart CA, Mathieson M, Baragaña B, Robinson DA, Tamjar J, Dawson A, Tamaki FK, Buchanan KI, Post J, Dowers K, Shepherd SM, Jansen C, Zuccotto F, Gilbert IH, Epemolu O, Riley J, Stojanovski L, Osuna-Cabello M, Pérez-Herrán E, Rebollo MJ, Guijarro López L, Casado Castro P, Camino I, Kim HC, Bean JM, Nahiyaan N, Rhee KY, Wang Q, Tan VY, Boshoff HIM, Converse PJ, Li…
4	Tulloch LB, Tawell H, Taylor AE, Lima ML, Dawson A, Carvalho S, Wall RJ, Corpas-Lopez V, Dey G, Duggan J, Magalhaes LG, Torrie LS, Frame L, Robinson D, Patterson S, Tinti M, Weaver GW, Robinson WJ, Cal M, Kaiser M, Mäser P, Sjö P, Perry B, Kelly JM, Francisco AF, Bhambra AS, Wyllie S. 2025. Antitrypanosomal quinazolines targeting lysyl-tRNA synthetase show partial efficacy in a mouse model of acu…
